# Supplementary material for: Modifying a covarying protein–DNA interaction changes substrate preference of a site-specific endonuclease
Source: Nucleic Acids Res. 2019 Oct 11;47(20):10830–41. doi: 10.1093/nar/gkz866 (PMC6847045; doi:10.1093/nar/gkz866)
Supplement: gkz866_Supplemental_Files [file gkz866_supplemental_files.zip]

Archive with 5 entries (5 files):
- Laforet_supplementary_information_v2.pdf
- Supplemental_File_S1.txt
- Table S1.xls
- Table S2.xls
- Table S3.pdf
