# Supplementary material for: Modifying a covarying protein–DNA interaction changes substrate preference of a site-specific endonuclease
Source: Nucleic Acids Res. 2019 Oct 11;47(20):10830–41. doi: 10.1093/nar/gkz866 (PMC6847045; doi:10.1093/nar/gkz866)
Supplement: gkz866_Supplemental_Files [file gkz866_supplemental_files.zip › Supplemental_File_S1.txt]

>gi|340780577|pdb|3QQY|A|/8-327 [Ophiostoma novo-ulmi subsp. americana] I-Onui
MSRRESINPWILTGFADAEGSFLLRIRNNNKSSVGYS---TELGFQITLHNKDKSILENIQSTWKV-GVIAN
S---GDNAVSLKVTRFEDL-KVIIDHFEKYPLIT-QKLGDYMLFKQAFCVMEN-KEHLKIN-GIKELVRIKA
KLNWG------LTDELKKAFPEIISKERSLINKNIPNFKWLAGFTSGEGCFFVNLIKSKS---KLGVQVQLV
FSITQHIKDKNLMNSLITYLGCGYIKEKNK----SEFSWLDFVVTKFSD-IN-------DKIIPVFQENT--
------LIGVKLEDFEDWCKVAKLIEEKKHLTESGLDEIKKIKLNMNKGRTTTCCACTTATTCAACCTTTTA
>pdb|4EFJ|A|gi|385867856/1-314 [Gibberella zeae] I-gzeii
MDLSTSINPWFVTGFTDAEGSFMIH---LEKNKDKWR---VRPTFQIKLDIRDKSLLEEIKNYFNNTGSINT
S----NKECVYKVRSLKDI-SIIISHFDKYNLIT-QKKADFELFKKIINKLNS-QEHLSYEVGATVLQEIIS
IRASMNL----SSSVKEDFPHIIPSNRPLIENMNIPHPEWMAGFVSGEGSFSVYTTSD-------DKYVSLS
FRVSQHNKDKQLLKSFVDFFGCGGFNYHNK-----GNKAVIFVTRKFED-IN-------DKIIPLFNEYK--
------IKGVKYKDFKDWSKVAKMIESKSHLTTNGYKEICKIKENMNSYR-ATGGTACCATATTGGTACAAA
>gi|665764422|pdb|4LQ0|A/4-325 Chain A, Crystal Structure Of The I-ltrwi
LKNNIEYLNWYICGLVDAEGSFGVNVVKHATNKTGYA---VLTYFELAMNSKDKQLLELIKKTFDLECNIYH
N--PSDDTLKFKVSNIEQIVNKIIPFFEKYTLFS-QKRGDFILFCKVVELIKN-KEHLTLN-GLMKILSIKA
AMNLG------LSENLKKEFPGCLSVKRPEFGLSNLNKRWLAGFIEGEACFFVSIYNSPKS--KLGKAVQLV
FKITQHIRDKILIESIVELLNCGRVEVRK------SNEACDFTVTSIKE-IE-------NYIIPFFNEYP--
------LIGQKLKNYEDFKLIFDMMKTKDHLTEEGLSKIIEIKNKMNTNRAGTAGTGAAGTATGTTATTTAA
>lcl|I-CraMI/11-332
QNNINNCLSWYVSGLVDAEGSFGVTLVKKESSVTGYS---VLIYFEIALNKKDKQLLETIKQVLGIDKNLYY
NE--NDNTLKLRISNLDVLIKNVIPHFNKYPLFT-QKRVDFLLMCKIIELVEE-KKHLTKE-GLNEILNIKA
AMNLG------LSDKLKNEFLTVKSLTRLSIDTGIPNKDWLEGFMEGESCFFVRVYNSPKS--KLKLAVQLA
FIITQHSRDKILLENISKLLKCGRVETRK------SGDACDFVVTSFKD-FT-------KYMIPYWKDYP--
------LIGNKSKDCLDFIRVYEIMLNKGHLTEEGLTKIVEIKNSMNTKRAGTAGTGAAGTATGTTGTTTAA
>lcl|I-MpeMI/7-328
NQFKNKLDPWWITGFTDAEGSFGLYIYKNSKFKTGWH---AYLVFSISLHEKDRDILSQIQNFFGF-GGIHS
---HGSNSLKYTVKSLNEL-QIIIDHFDKYLLIT-SKLNDYKLFKLAYNLFIN-KENLSIE-GIEKLVAIKS
SMNLGLKSQ--AFPQISKHKDIYRDCFAYSNIKKIPDPYWVSGFTSGEGNFMIDIIKSKSS--KLGITAGLR
FTITQHFRDKQLMISLIDFFNCGHLNIRN-------NNCFNLTIRKFTD-LD-------TKIIPFFSKYP--
------IIGDKLLNFQNFIEASKLINNKDHLTIEGLKKINEIKNGMNTKRTAGATAACCATAAGTGGCTAAT
>lcl|I-GpiI/1-320
--VTPLIDPWFITGFADAESSFVVSIKRNKKIKCGWN---VVTRFQIALSQKDLALLERIKSYFKDAGNIYI
K--SDKVSVDWHVTSVKDL-KIILDHFDKYPLKT-EKLADYILFKEVFNIILT-KQHLTVE-GIQKIVAIRA
SINKGL-----ELKAAFPNIIPVQRPKIDDRFIIDIQPWWVAGFTEGEGCFSVVVTNSPS--TKSGFSASLI
FQITQHSRDIVLMQNIIKFLGCGRIHKRSK------EEAVDILVTKFSD-LT-------EKVIPFFESIP--
------LQGLKLKNFTDFSKAADIIKVKGHLTPKGLDKILQIKLGMNTRRTTTTCCTGTATATGACTTAAAT
>gi|12408609|ref|NP_074942.1|/53-369 orf348 (mitochondrion) [Podospora anserina]
GERKIVLNPSFISGFSDAEGSFVVTILNNPRYKIGWN---VQARFQIKLHEKDRALLLLIQNYFYNVGYIST
L--KGGSTVEFRVSDITSLNNIIIPHFEKYTLIT-NKYKDFIIFKQIVSLMSE-NKHTTLE-GLKEILEYRA
SLNWGLS----NLKESFPSIVPVKRVEIEDNILSNLPSNWVAGFSAGESNFFITI--S-------GNKVWLR
FSIAQDSRDILLLKSLVEFFNCGYIAQYK------NRKVCEFIVTKIND-II-------IYIIPFFEKYK--
------IEGSKYKDYVNFKEAAIPIKNKEHLTEKGLNKIIELKNSMNKNDTTCTATAGATTAAGAGGAAGTA
>lcl|I-SscMI/7-322
IYVNKNINPWFLTGFIDGEGCFRISLTKVTRA-IGWR---VQLFFQINLHKKDIALLEDIRDYFGV-GMIHK
S---GTNLVQYRIQTFDEL-SILINHLNDYPLVS-QKKWDFELFKQAHELVKM-NEHLNKE-GILKIVSLKA
SLNLGL-----SEALKLAFPNVKNATKLTSSTVSIPDPHWFSGFTSAEGCFMVGIAKSKES--TTGYQVYLS
FIVTQHVRDELLLKCLIDYFSCGRLARKR--------DVYEYQVSKFSD-VE--------KFIDFFDKYP--
------ILGEKSKDYLDFRTVSEIMRSKDHLTEVGVAKVRIIKQGMNRGRGGTACCCATTTAAACCTATTAA
>lcl|I-CkaMI/9-325
ISPNFTLNPWFISGFIDGEGCFRISFTKKDNL-IGWR---VQLFFQITLHQKDKLLLESIKNYWGV-GKVYK
S---GKDTLQYKIQSFTEI-KAILNHLDKYPLIS-KKRADYELFKNAYYIILN-KEHLTKL-GLRKLVALRA
SLNLGL-----PKQLKTAFPDIIPMTRPLVEDIKIRNIHWLIGFVSAEGCFLVGLRKSSSY--SAGYQVYLT
FIITQHIRDEQLMNSLIEYLGCGNINKKK--------EVFEYQVSKYSD-LT-------EKIIPLFNKYP--
------IIGQKYEDFKDFEKVAILMENRKHLTIAGVDEIRSIKVNMNKGRAAGTACCCTTTAAACCTAATTA
>lcl|I-GzeI/5-323
SSLPPKLDPSYVTGFTDGEGSFILTIIKDNKYKLGWR---VACRFVISLHKKDLVLLNSLKNFFNT-GSVFL
M---GKGAAQYRVESLTGL-SIIINHFDRYPLNT-KKQADYMLFKLAYNLIIN-KSHLTEK-GLSELVSLKA
VMNNGL-----KDELKIAYPNITPVLRPEIPLSLNIDPLWLAGFTDAEGCFSVVVFKSKTS--KIGEAVKLS
FIITQSVRDEFLIKSLIEYLGCGYTSLDGR-------GAIDFKVSDFSS-LK-------NIIIPFYDKYY--
------IHGNKSLDFKDFSRVVTLMENKKHLTKQGLDEIKKIRNAMNTNRGCCCCTCATAACCCGTATCAAG
>lcl|I-PanMI/6-324
STLESKLNPSYISGFVDGEGSFMLTIIKDNKYKLGWR---VVCRFVISLHKKDLSLLNKIKEFFDV-GNVFL
M---TKDSAQYRVESLKGL-DLIINHFDKYPLIT-KKQADYKLFKMAHNLIKN-KSHLTKE-GLLELVAIKA
VINNGL-----NNDLSIAFPGINTILRPDTSLPQILNPFWLSGFVDAEGCFSVVVFKSKTS--KLGEAVKLS
FILTQSNRDEYLIKSLIEYLGCGNTSLDPR-------GTIDFKVTNFSS-IK-------DIIVPFFIKYP--
------LKGNKNLDFTDFCEVVRLMENKSHLTKEGLDQIKKIRNRMNTNRGCTCCTCATAATCCTTATCAAG
>gi|12408612|ref|NP_074945.1|/131-445 orf436 (mitochondrion) [Podospora anserina]
TSKLTSVNPGVWSGLIDGEGSFSIILVRNSTRKLGWR---IEPKFQLGLHKKDYDVLLQLQLFLGGAGGIYS
A--RNGEFVNYIISSIKDL-NKLVVHLEHYPLLT-QKSVDFFFFKQIIDLINN-KAHFTVE-GLNKIVNLKA
-----------LKLEFPGYQVMERPIFNCIEVAANISPSWISGFVSAEGNFDVRTPKT---NSKTGYRVQLR
FRITQHVRDIILMEKLVQYLGGGKVYKYTR-------SGVHLSIVDFSL-IT-------NRIIPIFKENP--
-----LVGVKSKDFEDWCKIHELMVNRSHLTIKGMNFIQEIKLGMNRGRSGTGATCCTCATAATCAAAGGTT
>gi|12408586|ref|NP_074914.1|/106-422 orf403 (mitochondrion) [Podospora anserina]
STLESKLNPSYISGFVDGEGSFMLTIIKDNKYKLGWR---VVCRFVISLHKKDLSLLNKIKEFFDV-GNVFL
M---TKDSAQYRVESLKGL-DLIINHFDKYPLIT-KKQADYKLFKMAHNLIKN-KSHLTKE-GLLELVAIKA
VINNGL-----NNDLSIAFPGINTILRPDTSLPQILNPFWLSGFVDAEGCFSVVVFKSKTS--KLGEAVKLS
FILTQSNRDEYLIKSLIEYLGCGNTSLDPR-------GTIDFKVTNFSS-IK-------DIIVPFFIKYP--
------LKGNKNLDFTDFCEVVRLMENKSHLTKEGLDQIKKIRNRMNTNR-CTCCTCATAATCCTTATCAA-
>gi|12408597|ref|NP_074928.1|/126-447 orf441 (mitochondrion) [Podospora anserina]
KLSKETLNPWIVVGFSDAESSFMIRIRKNSKYKTGW---TVVAVFSIAVDKKDLFLLESIKTFFGGLGSIKK
H---GKGTFSYRIESSEQIMKFIIPFFDKYPLIT-EKLGDYLLFKKVVEMLNN-KEHLTET-GLYKIVSLKA
SINKGL-----SEELQAAFPQCIPVFRPTVYNKIIPDPNWLAGFVSGEGCFKSILKKSSSV--KVGFQSILI
FQVTQHARDEKLMESLISYFKCGYIEKDPR------GPWLSYIVSNFTD-IY-------TKIIPFFLQYN--
------IIGSKNLDFNDWCKIATLMQDKHHLTTEGLNKIISIKGGMNKGRTACCCTCCTTTATCAGGTGTAC
>gi|694269995|pdb|4LOX|A/2-323 Chain A, Crystal Structure Of The I-smami Laglidadg Homing Endonuclease Bound To Cleaved Dna
KGENGKLNPWAVVGFIDAEGSFMVRVRKNSKYKTGW---LVVAIFSVTVDKKDLFLLESLKTFFGGLGSIKK
S---GNSTFSYRIESSEQLTKIILPFFDKYSLIT-EKLGDYLLFKKVLELMGT-KEHLTQR-GLEKIVSLKA
SINKGL-----SEELQAAFPQCVPTPRPEINNKLIPDPFWLAGFVSGDGSFKSILKKSESI--KVGFQSILV
FQITQHARDVKLMESLISYLGCGFIEKDSR------GPWLYYTVTNFSD-IQ-------GKIIPFFHQYK--
------IIGSKYGDYMDWCKIALIMQNKNHLTPEGLNEIRALKGGMNKGRTATCCTCCATTATCAGGTGTAC
>lcl|I-AabMI/5-320
NNGNIKINPWFLTGFIDGEGCFRISVTKINRA-IDWR---VQLFFQINLHEKDRALLESIKDYLGV-GKIHI
S---GKNLVQYRIQTFDEL-TILIKHLKEYPLVS-KKRADFELFNTAHKLIKL-NEHLNKE-GILKLVSLKA
SLNLGL-----SEVLKLAFPNVISATRLTDFTVNIPDPHWLSGFASAEGCFMVGIAKSSAS--STGYQVYLT
FILTQHVRDEFLMKCLVDYFNWGRLARKR--------NVYEYQVSKFSD-VE--------KLLVFFDKYP--
------ILGEKAKDLFDFCSVSDLMKSKTHLTEIGVAKIRKIKEGMNRGRAGGTACCCTTTAAACCTACTAA
>lcl|I-GpeMI/1-324
PTRNESINPWVLTGFADAEGSFILRIRNNNKSSAGYS---TELGFQITLHKKDISILENIQSTWKV-GVIAN
S---GDNAVSLKVTRFEDL-RVVLNHFEKYPLIT-QKLGDYLLFKQAFSVMEN-KEHLKIE-GIKRLVGIKA
NLNWGLTDE--FVASGGENIFVASGGERSLINKNIPNSGWLAGFTSGEGCFFVSLIKSKS---KLGVQVQLV
FSITQHARDRALMDNLVTYLGCGYIKEKKK----SEFSWLEFVVTKFSD-IK-------DKIIPVFQVNN--
------IIGVKLEDFEDWCKVAKLIEEKKHLTESGLEEIRNIKLNMNKGRTTTCCGCTTATTCAACCCTTTA
>gi|12408608|ref|NP_074940.1|/58-316 orf294 (mitochondrion) [Podospora anserina]
VIDYNEYIKMFWVGLMDGDGSIQV---------NHWRKQSLQYRLVIKLSNIQSNYNMLVQIAKIIGGTVRV
T--GKGGDVIWVVNKKQEV-EEIIKIYDTYPPLT-SKKICQLAFLKTCLTQTSVETYLLNRNLK-YDQQLN-
-----------------------IIKSNIDLKIPSYFKGWLSGFIEAEGCFSI------------RKSNNHS
FSIGQNDDLYLIEAIKLYFESRNKVRNPY---------GKFYAVEIYKKEVLL-------KIISHCTNYP--
------LFGEKLESLKKFHQKLS---------------------------GTGATCCTCATAATCAAAGGTT
>lcl|I-CpaMI/1-320
-NTSSSFNPWFLTGFSDAECSFSILIQANSKYSTGWR---IKPVFAIGLHKKDLELLKRIQSYLGV-GKIHI
H---GKDSIQFRIDSPKEL-EVIINHFENYPLVT-AKWADYTLFKKALDVILL-KEHLSQK-GLLKLVGIKA
SLNLGLN----SLKEAFPNWEELQIDRPSYVFKGIPDPNWISGFASGDSSFNV-KISN-SPTSLLNKRVQLR
FGIGLNIREKALIQYLVAYFDLSDNLKNIY----FDLNSARFEVVKFSD-IT-------DKIIPFFDKYS--
------IQGKKSLDYINFKEVADIIKSKNHLTSEGFQEILDIKASMNK--TAGCCCACAATATTAAGGCCAT
>gi|340780586/11-335 [Leptographium truncatum] I-LtrI
QARNDNISPWTITGFADAESSFMLTVSKDSKRNTGWS---VRPRFRIGLHNKDVTILKSIREYLGA-GIITS
-----DIDARIRFESLKEL-EVVINHFDKYPLIT-QKRADYLLFKKAFYLIKN-KEHLTEE-GLNQILTLKA
SLNLGL-----SEELKEAFPNTIPAERLLVTGQEIPDSNWVAGFTAGEGSFYIRIAKNSTL--KTGYQVQSV
FQITQDTRDIELMKNLISYLNCGNIRIRKY------KGSEGIHDTCVDL-VVTNLNDIKEKIIPFFNKNH--
------IIGVKLQDYRDWCKVVTLIDNKEHLTSEGLEKIQKIKEGMNRGRAATGCTCCTATACGACGTTTAG
>pdb|1P8K|Z|gi|42543265/1-274 [Emericella nidulans] I-Anii (published)
---GSDLTYAYLVGLFEGDGYFSIT-------KKGKY---LTYELGIELSIKDVQLIYKIKKILGI-GIVSF
R-KRNEIEVALRIRDKNHLKSFILPIFEKYP-FS-NKQYDYLRFRNALLSGIISLEDL-PD-YTRSD-----
----------------------EPLNSIESIINTSYFSAWLVGFIEAEGCFSVYKLNKD------DDYLIAS
FDIAQR-DGDILISAIRKYLSFTTKVYLDK------TNCSKLKVTSVRS-VE--------NIIKFLQNAP--
----VKLLGNKKLQYLLWLKQLRKISRYSEKIKIPSNY------------CTGAGGAGGTTTCTCTGTAAAG
>pdb|3UVF|A|gi|378792480/1-277 [Trichoderma reesei] I-HjeMI
--SHMDLTYAYLVGLFEGDGYFSIT-------KKGKY---LTYELGIELSIKDVQLIYKIKDILGV-GKVSF
RKRNEIEMVSLRIRDKNHLKNFILPIFDKYPMLS-NKQYDYLRFKDALLSNIIYSDDL-PE-YARSN-----
----------------------ESINSVDSIINTSYFSAWLVGFIEAEGCFSTYKLNKD------DDYLIAS
FDIAQK-DGDILISAIHKYLSFTTKIYLDK------TNCSRLKVTGVRS-VK--------NVVKFIQGAP--
----VKLLGNKKLQYKLWIKQLRKISRYSEKIQLPSNY------------TTGAGGAGGTTTCTCTGTTAAT
>gi|58578596|ref|YP_203342.1|/89-392 orf372 (mitochondrion) [Zancudomyces culisetae]
SQRLNTKNLQWFIGFTDGDGCFSVY--KEKKYQNNW-----RHEFSIGLQIKDIRLLYKIKNLLGC-GTVKK
Y----NNVAVFRIKKLKHLVYQIIPLFDKFPLLTEKKRIVYLNFRNTLLNKFINSKIATNEDINFVKNLLNN
N--------------DINILYNTPIEKFLNNIDSNYFDNWLVGFTEAEGSFYFIKNKN-LKDNISQIPLKAE
FRLSQN-NNVILLTKIKEKLKLTRNVNLQT----NSSNHYYIVASSIDT-IQ--------NTIYFYTNPS--
---IVKFKGIKYLKFILWLKGIKNINRYKNIKIPNNYGGDSS---------TAGGTGTTAATTTAACATTT-
>gi|162145621|gb|ABX82842.1|/43-337 LAGLIDADG DNA endonuclease (mitochondrion) [Chlamydomonas reinhardtii]
LKNNQALFGQWLVGLVDGDGTFSIT---QNKHNQSW-----QFTFKISLHVKDKPLLALIKQKLGC-GSVTH
A---GNNNWQYRVRDRAHLLNVIVPIFLQYPLHT-RKIYHFELFHKALLDPSRCAE-LKSLWHDQSSL----
--------------------DGALERQVQAMQFRKPTKAWVIGFIEAEGSFYVTKRHKDVSLLFPTGEYCHG
FGVTQK-RDKHILDFLCNVLGIVAKARYNK------SNTSWVLDTTNKRSIV--------NIANYFSDT---
------ILGSKHLEYFLWQKALFNENQRKDMFFMQELQSKLRSLRKEID--GATGGACTGTTTATCCTCCT-
>gi|2738525|gb|AAC72264.1|/103-404 COI i1 protein (mitochondrion) [Agrocybe aegerita]
LSENKETFYQWLVGFTDGDGTFSIV-----NQNNKWS-----LTYKISQNTYNLRILHFIKNQLKV-GSIYI
E--KGGNIGHFRIRDLKTLESVIFPIFDKYSLLT-SKHFNYIKFKKAQQILSNSSLNKLDKDTLIYNLINSK
PSV---------DYISPIWSIVNNEVSNFDAASKVMSKAWLIGFTEAEGSFYL-VQKTQG-------RLVHG
FEITKKLDKIVLIAIKHILGISTNVKVTK--------LGTFTVVTTNSRAIE--------NIINYFKNT---
------MKGMKSIEYRIWSRAYVKHKGNFLALEKTRNLMRNMRSNRYTLL-GATGGACTGTTTATCCTCCT-
>gi|261187233|ref|XP_002620066.1|/31-294 laglidadg endonuclease (mitochondrion) [Ajellomyces dermatitidis SLH14081]
LINDEEYIKMFWVGLMDGNGSIQV---------NHWHKQSLQYRLVIKLSNLTLNYNMLIKIAKVIGGSVLI
T--GKGKNVLWVVNKKETI-KEIIKIFDIYPPLT-SKKICQLKFLKQCILINSMDWYLLNRNNK-YNDQQS-
-----------------IINSDIFKLEKGIITLPNYFKGWFSGLVEAEGCFSI------------RKSNNNS
FSIGQNNDIYLINAIKEYLGATNIIRKSY---------RNFYCIEIYKKEILI-------TIMNHFNNYP--
------LLGEKTKSFHKWIQKIK---------------------------GCATGATACTTATTATGTAGT-
>gi|222839815|ref|YP_002587027.1|/2-257 LAGLIDADG orf (mitochondrion) [Rhizophagus intraradices]
KNKDPSYIQKFWVGLMDGDGSIQV---------NHWRKKALQYRLVIKLRHCSENVEMLNLISKDIGGKVRI
I--KKNEFVIWVVDSRKSI-LKILKIFDTYPPLT-SRLRAQLKFMLECFKRNDVEWYLNSRNSK-YL-----
---------------------TPTGSDISVDIDYSYFNEWLSGFIEAEGCFSI------------RQNNFHS
FSIGQNDDKYLIDAIRNHFNIQSQTRNPY---------KTFWLIETYRVSTLH-------NIIKHCTEYP--
------LIGQKLVSFNKFKDLIN---------------------------GCATGATACTTATTATGTAGT-
>gi|38639918|ref|NP_943729.1|/34-296 COX1-I6, partial (mitochondrion) [Talaromyces marneffei]
NKVNNEYIKMFWVGLMEGDGSIQV---------NHWRKLSLQYRLVIKQSNLTSNYKMLVKIAEVIGGTVRI
T--GKGKDVIWVVNNRQTI-INIIKIFEIYPLLT-SKKICQLNFLKNCILKNSVDWYLSNRNNK-YDDQIS-
-----------------IINSDMFGLKKGVLNIPNYFQGWLSGFIEAEGCFSI------------RKSKNHS
FSIGQNNDIYIINIIKEYLKTTNIVRNPK---------GNFYSLEVYKKETLK-------FIINHIKNNP--
------LLGEKSESFHKWEKHII----------------------------CATGATACTTATTATGTAGT-
