# Supplementary material for: Modifying a covarying protein–DNA interaction changes substrate preference of a site-specific endonuclease
Source: Nucleic Acids Res. 2019 Oct 11;47(20):10830–41. doi: 10.1093/nar/gkz866 (PMC6847045; doi:10.1093/nar/gkz866)
Supplement: gkz866_Supplemental_Files [file gkz866_supplemental_files.zip › Table S1.xls]

## Sheet: ordered_optimized_minimal_LHE_D
rowid	c	d	H_c	H_d	H_cd	MI_cd	aa_c	aa_d	MIp	Zp	PDB_i	PDB_j	dist_bb	dist_ss	dist_all	dist_casp	Zc	Zd	Zpx	deltaZ_max	deltaZ_min	depth_max	depth_min	ndZ
3132	25	181	0.23039	0.231378	0.276641	0.185127	A	G	0.158292	5.17221	X	X	N/A	N/A	N/A	N/A	6.2558	6.02027	6.13691	2.795	2.67	3	1	5.612
23368	231	321	0.686054	0.451202	0.735975	0.401281	K	A	0.171682	5.61011	X	X	N/A	N/A	N/A	N/A	5.44876	5.4682	5.45847	3.356	1.948	4	2	4.29
10537	79	278	0.61015	0.714561	0.864038	0.460674	N	K	0.18185	5.94265	X	X	N/A	N/A	N/A	N/A	4.97047	4.97487	4.97267	3.033	2.619	1	1	3.786
24625	312	320	0.437419	0.334398	0.548919	0.222898	C	C	0.146543	4.78794	X	X	N/A	N/A	N/A	N/A	5.15416	4.77241	4.95961	1.56	1.483	2	1	2.719
24160	264	266	0.231136	0.248934	0.266733	0.213338	G	K	0.151228	4.94117	X	X	N/A	N/A	N/A	N/A	5.03179	4.75663	4.89227	0.374	0.317	2	1	0.606
2236	20	97	0.498998	0.415091	0.574554	0.339535	T	H	0.150738	4.92514	X	X	N/A	N/A	N/A	N/A	5.27966	3.87404	4.52257	2.424	1.303	3	3	4.286
24569	309	315	0.454328	0.432745	0.635761	0.251312	T	T	0.144268	4.71355	X	X	N/A	N/A	N/A	N/A	4.29762	4.75613	4.52107	1.347	0.286	3	1	2.195
24167	264	273	0.231136	0.450854	0.450854	0.231136	G	W	0.139794	4.56722	X	X	N/A	N/A	N/A	N/A	4.65191	4.16605	4.40228	1.65	1.562	2	3	2.531
24232	266	273	0.248934	0.450854	0.450854	0.248934	K	W	0.141541	4.62437	X	X	N/A	N/A	N/A	N/A	4.45237	4.21808	4.33364	1.555	0.057	3	2	2.525
430	11	315	0.713467	0.432745	0.811531	0.33468	R	T	0.135532	4.42783	X	X	N/A	N/A	N/A	N/A	4.09379	4.46851	4.27705	1.265	1.168	5	2	2.007
19659	172	246	0.575312	0.49605	0.695538	0.375824	F	F	0.129664	4.23593	X	X	N/A	N/A	N/A	N/A	4.05504	4.22833	4.14078	1.515	0.61	1	1	2.212
555	12	165	0.751418	0.811531	0.974072	0.588878	E	I	0.155554	5.08265	X	X	N/A	N/A	N/A	N/A	3.59461	4.24579	3.90666	2.227	2.039	3	3	2.517
8026	62	209	0.649569	0.513322	0.702964	0.459927	E	H	0.111036	3.6267	X	X	N/A	N/A	N/A	N/A	3.84594	3.79764	3.82171	0.248	0.17	1	1	0.42
2168	19	321	0.494635	0.451202	0.68281	0.263027	L	A	0.112113	3.66193	X	X	N/A	N/A	N/A	N/A	3.99294	3.57245	3.77685	1.244	0.491	3	3	1.993
13146	96	118	0.521159	0.672619	0.824967	0.36881	D	F	0.11112	3.62947	X	X	N/A	N/A	N/A	N/A	3.62668	3.85158	3.73744	1.233	0.135	1	1	2.159
18040	136	247	0.458666	0.599828	0.67173	0.386765	V	S	0.123419	4.03168	X	X	N/A	N/A	N/A	N/A	3.59507	3.87319	3.73154	1.118	0.406	3	2	1.699
9986	74	223	0.758136	0.215317	0.807169	0.166285	A	L	0.088021	2.87403	X	X	N/A	N/A	N/A	N/A	3.14586	4.41797	3.72805	0.665	0.647	2	1	1.675
13238	96	256	0.521159	0.526758	0.720762	0.327155	D	V	0.106986	3.49428	X	X	N/A	N/A	N/A	N/A	3.49178	3.90097	3.69071	0.698	0.18	3	1	1.058
24713	319	324	0.266006	0.436399	0.532109	0.170297	T	C	0.098794	3.22636	X	X	N/A	N/A	N/A	N/A	3.98884	3.41353	3.68999	0.913	0.258	2	1	1.762
8099	62	327	0.649569	0.436399	0.731613	0.354356	E	T	0.105839	3.45674	X	X	N/A	N/A	N/A	N/A	3.66483	3.53999	3.60187	0.199	0.031	3	1	0.328
6330	53	187	0.282752	0.420548	0.503656	0.199643	L	V	0.096649	3.1562	X	X	N/A	N/A	N/A	N/A	3.69672	3.50112	3.59759	0.514	0.295	2	1	0.798
16367	119	327	0.742923	0.436399	0.820834	0.358488	C	T	0.104884	3.42551	X	X	N/A	N/A	N/A	N/A	3.66949	3.50809	3.58788	1.083	0.123	2	2	1.743
12603	92	224	0.695874	0.495524	0.859675	0.331723	K	G	0.111171	3.63112	X	X	N/A	N/A	N/A	N/A	3.60794	3.55801	3.58289	0.96	0.723	4	1	1.552
9437	71	183	0.108324	0.17219	0.196707	0.083807	G	G	0.072601	2.36972	X	X	N/A	N/A	N/A	N/A	3.58821	3.36711	3.4759	0.413	0.125	2	2	1.085
19609	172	180	0.575312	0.393196	0.68258	0.285928	F	S	0.110107	3.59632	X	X	N/A	N/A	N/A	N/A	3.44235	3.49568	3.46891	1.254	0.218	4	3	1.968
8010	62	184	0.649569	0.317026	0.713815	0.25278	E	C	0.099764	3.25806	X	X	N/A	N/A	N/A	N/A	3.45312	3.48047	3.46677	0.592	0.085	4	1	0.978
753	13	120	0.658294	0.535316	0.82933	0.364281	S	V	0.097802	3.19389	X	X	N/A	N/A	N/A	N/A	3.38557	3.53346	3.45873	0.975	0.596	1	1	1.684
24584	310	312	0.449593	0.437419	0.666789	0.220222	T	C	0.101187	3.30462	X	X	N/A	N/A	N/A	N/A	3.33266	3.56069	3.44479	1.365	0.205	2	3	2.503
20308	180	209	0.393196	0.513322	0.634667	0.271852	S	H	0.103444	3.37841	X	X	N/A	N/A	N/A	N/A	3.28449	3.53759	3.40869	0.547	0.32	4	2	0.925
11209	83	314	0.489794	0.436399	0.675863	0.250331	L	C	0.093893	3.06606	X	X	N/A	N/A	N/A	N/A	3.26572	3.52967	3.39513	0.475	0.242	3	1	0.756
17982	136	172	0.458666	0.575312	0.685166	0.348813	V	F	0.11101	3.62585	X	X	N/A	N/A	N/A	N/A	3.23367	3.47064	3.35006	0.582	0.03	5	2	0.816
11724	87	99	0.514737	0.410236	0.671022	0.253951	R	E	0.097964	3.1992	X	X	N/A	N/A	N/A	N/A	3.6492	3.07099	3.34763	0.875	0.602	2	1	1.525
20017	176	203	0.454017	0.66042	0.782653	0.331784	A	V	0.09432	3.08002	X	X	N/A	N/A	N/A	N/A	3.56055	3.12424	3.33527	0.679	0.481	2	3	1.263
6799	56	57	0.384024	0.30055	0.401822	0.282752	K	D	0.134019	4.37838	X	X	N/A	N/A	N/A	N/A	3.44422	3.19844	3.31906	0.522	0.105	4	3	0.681
9138	68	256	0.477956	0.526758	0.68895	0.315763	W	V	0.101472	3.31393	X	X	N/A	N/A	N/A	N/A	2.97363	3.69969	3.31685	0.505	0.46	2	2	0.877
6645	55	95	0.64374	0.298506	0.719296	0.22295	N	I	0.08935	2.91749	X	X	N/A	N/A	N/A	N/A	3.23037	3.37267	3.30075	0.311	0.136	3	1	0.518
21266	199	327	0.689298	0.436399	0.77829	0.347408	Q	T	0.101115	3.30227	X	X	N/A	N/A	N/A	N/A	3.21054	3.38218	3.29525	0.565	0.362	2	3	0.935
21211	199	228	0.689298	0.620112	0.846239	0.463171	Q	I	0.102346	3.34251	X	X	N/A	N/A	N/A	N/A	3.24988	3.3149	3.28223	0.168	0.04	1	1	0.254
10430	79	122	0.61015	0.708215	0.920677	0.397689	N	E	0.101758	3.32328	X	X	N/A	N/A	N/A	N/A	2.78069	3.86559	3.27857	0.867	0.2	2	1	1.621
21473	202	255	0.365888	0.429041	0.505946	0.288984	L	P	0.117758	3.84656	X	X	N/A	N/A	N/A	N/A	3.35075	3.19074	3.26976	0.453	0.277	2	2	0.662
2629	23	66	0.619224	0.695874	0.859675	0.455422	A	S	0.096794	3.16093	X	X	N/A	N/A	N/A	N/A	3.37694	3.15445	3.2638	0.542	0.162	3	1	0.787
6543	54	219	0.503656	0.274581	0.573435	0.204802	H	L	0.097921	3.19781	X	X	N/A	N/A	N/A	N/A	3.25414	3.26608	3.2601	0.14	0.094	1	1	0.226
7772	61	103	0.248934	0.17219	0.248934	0.17219	L	L	0.115388	3.76903	X	X	N/A	N/A	N/A	N/A	2.84741	3.6942	3.24328	0.915	0.185	3	1	1.24
6395	53	276	0.282752	0.606677	0.660072	0.229357	L	V	0.087633	2.86133	X	X	N/A	N/A	N/A	N/A	3.35265	3.13514	3.24207	0.672	0.501	3	3	1.235
5455	49	57	0.215032	0.30055	0.30055	0.215032	F	D	0.128668	4.20335	X	X	N/A	N/A	N/A	N/A	3.39771	3.07088	3.23016	0.549	0.375	1	5	0.68
24670	315	323	0.432745	0.452178	0.678075	0.206848	T	C	0.099818	3.25983	X	X	N/A	N/A	N/A	N/A	3.29266	3.16176	3.22654	0.871	0.097	4	3	1.497
10277	78	162	0.563306	0.696762	0.864038	0.396031	D	R	0.088745	2.89769	X	X	N/A	N/A	N/A	N/A	3.03786	3.42139	3.22393	0.423	0.22	3	1	0.711
13570	98	320	0.231298	0.334398	0.432463	0.133234	F	C	0.091599	2.99105	X	X	N/A	N/A	N/A	N/A	3.42937	2.98584	3.19993	0.268	0.242	2	3	0.51
14848	108	263	0.648102	0.547142	0.852957	0.342287	L	I	0.096151	3.13989	X	X	N/A	N/A	N/A	N/A	3.18828	3.21055	3.1994	0.644	0.2	1	1	0.966
19294	169	170	0.494263	0.532109	0.696246	0.330126	I	P	0.096808	3.16139	X	X	N/A	N/A	N/A	N/A	3.21512	3.17986	3.19744	0.764	0.118	4	1	1.119
17306	128	218	0.531121	0.625053	0.774674	0.3815	K	S	0.089265	2.91471	X	X	N/A	N/A	N/A	N/A	3.27344	3.08944	3.18011	0.71	0.507	1	3	1.244
6991	57	61	0.30055	0.248934	0.318349	0.231136	D	L	0.130802	4.27317	X	X	N/A	N/A	N/A	N/A	3.12175	3.22708	3.17398	0.504	0.07	4	2	0.572
4243	30	321	0.707327	0.451202	0.811531	0.346997	L	A	0.09711	3.17127	X	X	N/A	N/A	N/A	N/A	3.24836	3.09499	3.17074	1.054	0.09	3	4	1.449
12794	93	274	0.610728	0.697135	0.913959	0.393904	V	C	0.099743	3.2574	X	X	N/A	N/A	N/A	N/A	3.35578	2.94627	3.14436	0.396	0.347	2	2	0.584
14391	104	218	0.556961	0.625053	0.767209	0.414804	I	S	0.094777	3.09497	X	X	N/A	N/A	N/A	N/A	2.98931	3.28114	3.13183	0.735	0.138	2	1	1.013
3851	29	49	0.163416	0.215032	0.215032	0.163416	F	F	0.117198	3.82824	X	X	N/A	N/A	N/A	N/A	3.16583	3.09535	3.13039	0.746	0.244	1	2	0.919
17218	127	266	0.30055	0.248934	0.369322	0.180162	L	K	0.094009	3.06985	X	X	N/A	N/A	N/A	N/A	3.30778	2.95948	3.12878	0.152	0.029	2	3	0.284
12072	89	130	0.586212	0.523514	0.79919	0.310537	E	N	0.084356	2.75415	X	X	N/A	N/A	N/A	N/A	3.20103	3.05138	3.12531	0.616	0.137	1	2	0.987
8469	65	72	0.410236	0.678075	0.788109	0.300202	Q	V	0.099667	3.25489	X	X	N/A	N/A	N/A	N/A	3.58203	2.71938	3.12104	1.049	0.155	4	3	1.573
4649	41	324	0.60651	0.436399	0.775935	0.266975	V	C	0.090905	2.96835	X	X	N/A	N/A	N/A	N/A	3.0973	3.14147	3.11931	0.4	0.259	3	2	0.643
21175	198	320	0.715822	0.334398	0.803036	0.247184	V	C	0.098848	3.22812	X	X	N/A	N/A	N/A	N/A	3.02028	3.22155	3.11929	0.41	0.237	3	2	0.539
2443	22	93	0.20604	0.610728	0.642851	0.173918	F	V	0.087633	2.86133	X	X	N/A	N/A	N/A	N/A	3.28568	2.94781	3.11216	0.447	0.367	2	2	0.758
8167	63	158	0.664782	0.752513	0.91307	0.504225	N	I	0.103728	3.38771	X	X	N/A	N/A	N/A	N/A	3.07524	3.14536	3.1101	0.284	0.206	1	3	0.408
21034	197	220	0.488639	0.532817	0.642851	0.378605	G	I	0.107807	3.5211	X	X	N/A	N/A	N/A	N/A	2.95992	3.26203	3.10731	0.522	0.403	3	4	0.632
21786	206	254	0.326818	0.30055	0.475718	0.15165	I	I	0.077689	2.53611	X	X	N/A	N/A	N/A	N/A	2.99226	3.20833	3.09841	0.459	0.136	2	1	0.771
18088	158	163	0.752513	0.775046	0.962991	0.564568	I	S	0.095059	3.10418	X	X	N/A	N/A	N/A	N/A	2.88069	3.32729	3.09595	0.461	0.082	4	1	0.759
20699	184	240	0.317026	0.621207	0.714561	0.223672	C	D	0.097174	3.17338	X	X	N/A	N/A	N/A	N/A	3.39032	2.82694	3.09584	0.712	0.302	3	3	1.213
3530	27	165	0.17219	0.811531	0.811531	0.17219	G	I	0.087446	2.85521	X	X	N/A	N/A	N/A	N/A	4.02128	2.37658	3.09142	0.557	0.215	2	4	1.105
5243	47	321	0.711459	0.451202	0.81736	0.345301	L	A	0.094348	3.08095	X	X	N/A	N/A	N/A	N/A	3.17773	3.00709	3.09123	0.291	0.157	1	5	0.523
24089	262	264	0.450854	0.231136	0.495046	0.186944	L	G	0.092019	3.00479	X	X	N/A	N/A	N/A	N/A	3.11577	3.06468	3.09012	0.289	0.096	5	3	0.468
6914	56	211	0.384024	0.415606	0.500235	0.299395	K	K	0.118066	3.85662	X	X	N/A	N/A	N/A	N/A	3.03438	3.14103	3.08724	0.5	0.494	4	2	0.644
22744	221	228	0.652465	0.620112	0.867282	0.405296	T	I	0.097222	3.17494	X	X	N/A	N/A	N/A	N/A	3.01885	3.14857	3.08303	0.895	0.523	4	2	1.248
16963	124	255	0.53489	0.429041	0.606084	0.357848	K	P	0.109275	3.56911	X	X	N/A	N/A	N/A	N/A	3.20405	2.96088	3.08006	0.115	0.105	4	3	0.166
19602	171	328	0.631771	0.276641	0.674974	0.233438	N	T	0.085686	2.79767	X	X	N/A	N/A	N/A	N/A	2.97652	3.16545	3.06953	0.663	0.437	3	1	0.989
20646	183	316	0.17219	0.387845	0.448847	0.111189	G	T	0.072753	2.37471	X	X	N/A	N/A	N/A	N/A	3.37414	2.78744	3.06679	0.038	0.005	1	1	0.061
17024	125	170	0.577798	0.532109	0.731843	0.378064	E	P	0.093189	3.04305	X	X	N/A	N/A	N/A	N/A	3.06851	3.06086	3.06468	0.534	0.215	2	2	0.93
8204	63	205	0.664782	0.625569	0.864926	0.425425	N	S	0.097437	3.18197	X	X	N/A	N/A	N/A	N/A	2.88806	3.25131	3.06431	0.424	0.343	2	2	0.64
22659	219	314	0.274581	0.436399	0.546253	0.164728	L	C	0.086491	2.824	X	X	N/A	N/A	N/A	N/A	2.88572	3.25185	3.06332	0.26	0.255	3	2	0.456
21321	200	269	0.493002	0.481921	0.609032	0.365891	V	D	0.11189	3.65466	X	X	N/A	N/A	N/A	N/A	3.36544	2.77519	3.05609	0.664	0.472	3	1	0.834
17216	127	264	0.30055	0.231136	0.369322	0.162364	L	G	0.089087	2.90888	X	X	N/A	N/A	N/A	N/A	3.13494	2.96727	3.04995	0.279	0.243	3	4	0.452
5077	47	73	0.711459	0.317604	0.746167	0.282896	L	I	0.089538	2.92365	X	X	N/A	N/A	N/A	N/A	3.01439	3.08382	3.04891	0.492	0.32	2	1	0.78
20317	180	219	0.393196	0.274581	0.502472	0.165306	S	L	0.093656	3.05831	X	X	N/A	N/A	N/A	N/A	2.97425	3.12415	3.04828	0.455	0.234	6	2	0.648
24615	311	326	0.436735	0.457778	0.708215	0.186298	C	T	0.088116	2.87712	X	X	N/A	N/A	N/A	N/A	3.0902	3.00636	3.04799	0.352	0.091	3	1	0.582
7531	59	311	0.799562	0.436735	0.902878	0.333419	S	C	0.09316	3.04208	X	X	N/A	N/A	N/A	N/A	2.84007	3.2667	3.04592	0.2	0.165	3	1	0.304
11348	84	256	0.517092	0.526758	0.702386	0.341464	K	V	0.086044	2.80937	X	X	N/A	N/A	N/A	N/A	2.95671	3.13651	3.04528	0.55	0.173	1	3	0.957
24091	262	266	0.450854	0.248934	0.495046	0.204743	L	K	0.093137	3.04135	X	X	N/A	N/A	N/A	N/A	3.15359	2.93209	3.04083	0.768	0.037	3	4	1.248
6266	53	97	0.282752	0.415091	0.488639	0.209203	L	H	0.096815	3.16162	X	X	N/A	N/A	N/A	N/A	3.70305	2.4885	3.03563	0.195	0.005	1	7	0.24
4315	31	112	0.393016	0.556756	0.713672	0.236099	L	M	0.094379	3.08196	X	X	N/A	N/A	N/A	N/A	3.51176	2.61419	3.02992	0.525	0.308	2	3	0.936
7302	58	224	0.640266	0.495524	0.836048	0.299743	K	G	0.088604	2.89308	X	X	N/A	N/A	N/A	N/A	3.23445	2.83659	3.029	0.373	0.278	2	3	0.66
21328	200	276	0.493002	0.606677	0.744701	0.354978	V	V	0.091586	2.99061	X	X	N/A	N/A	N/A	N/A	2.7543	3.27694	3.00428	0.129	0.046	3	2	0.238
18426	161	162	0.634667	0.696762	0.877101	0.454328	E	R	0.080699	2.63457	X	X	N/A	N/A	N/A	N/A	2.90011	3.10898	3.00273	0.397	0.006	4	3	0.795
17804	132	243	0.452847	0.45792	0.591234	0.319533	I	V	0.105321	3.4398	X	X	N/A	N/A	N/A	N/A	3.17709	2.83302	3.00013	0.396	0.075	1	1	0.461
16783	123	179	0.649569	0.543295	0.841877	0.350988	N	T	0.082765	2.70214	X	X	N/A	N/A	N/A	N/A	3.1289	2.87076	2.99705	0.532	0.302	2	1	0.925
438	11	323	0.713467	0.452178	0.853846	0.311799	R	C	0.096849	3.16275	X	X	N/A	N/A	N/A	N/A	2.92083	3.06787	2.99345	0.484	0.222	6	4	0.651
12920	94	232	0.229357	0.689528	0.732731	0.186154	I	N	0.081259	2.65287	X	X	N/A	N/A	N/A	N/A	3.21601	2.7852	2.99286	0.368	0.034	1	2	0.546
6476	54	117	0.503656	0.526758	0.713336	0.317078	H	A	0.095038	3.10351	X	X	N/A	N/A	N/A	N/A	3.15826	2.82853	2.98885	0.513	0.013	3	1	0.678
2802	23	322	0.619224	0.421087	0.782653	0.257658	A	A	0.091832	2.99867	X	X	N/A	N/A	N/A	N/A	3.20337	2.78817	2.98857	0.761	0.011	5	4	1.379
13311	97	135	0.415091	0.542201	0.61575	0.341542	H	L	0.110907	3.62249	X	X	N/A	N/A	N/A	N/A	2.85059	3.12845	2.98629	0.787	0.244	4	1	0.963
13406	97	276	0.415091	0.606677	0.68895	0.332817	H	V	0.098441	3.21479	X	X	N/A	N/A	N/A	N/A	2.53028	3.52284	2.98559	0.224	0.053	6	1	0.412
3293	26	110	0.244738	0.359507	0.384024	0.220222	E	D	0.119048	3.88875	X	X	N/A	N/A	N/A	N/A	3.20766	2.77788	2.98505	0.496	0.234	2	2	0.651
22319	214	309	0.767439	0.454328	0.878362	0.343406	N	T	0.10308	3.36653	X	X	N/A	N/A	N/A	N/A	2.89612	3.07208	2.9828	0.726	0.522	3	3	0.949
18646	162	326	0.696762	0.457778	0.860564	0.293976	R	T	0.082017	2.67766	X	X	N/A	N/A	N/A	N/A	3.16015	2.7987	2.97394	0.214	0.043	2	3	0.371
6125	52	173	0.572174	0.803925	0.925039	0.45106	T	K	0.099734	3.2571	X	X	N/A	N/A	N/A	N/A	3.26066	2.70826	2.97165	0.77	0.269	2	4	1.079
11056	82	326	0.739077	0.457778	0.881836	0.315019	S	T	0.085328	2.78595	X	X	N/A	N/A	N/A	N/A	2.99416	2.91143	2.95251	0.218	0.108	3	2	0.374
21115	198	216	0.715822	0.366225	0.81736	0.264687	V	M	0.086315	2.81823	X	X	N/A	N/A	N/A	N/A	2.6348	3.30576	2.95128	0.423	0.385	3	2	0.811
15043	110	131	0.359507	0.433608	0.451406	0.341709	D	G	0.130716	4.27034	X	X	N/A	N/A	N/A	N/A	3.05001	2.85019	2.94841	0.394	0.382	1	7	0.436
14501	105	174	0.247155	0.108324	0.247155	0.108324	T	W	0.074764	2.44047	X	X	N/A	N/A	N/A	N/A	2.87148	3.00714	2.93853	0.243	0.045	3	2	0.433
14956	109	217	0.673507	0.601053	0.864038	0.410523	G	N	0.081607	2.66426	X	X	N/A	N/A	N/A	N/A	2.84141	3.03268	2.93548	0.143	0.117	3	2	0.239
12218	90	117	0.635903	0.526758	0.816988	0.345673	D	A	0.094626	3.09002	X	X	N/A	N/A	N/A	N/A	3.05593	2.81627	2.93365	0.767	0.411	2	2	1.09
6765	55	265	0.64374	0.711459	0.913959	0.44124	N	V	0.085185	2.78126	X	X	N/A	N/A	N/A	N/A	3.07922	2.78556	2.92871	0.477	0.426	5	1	0.816
19398	170	171	0.532109	0.631771	0.773785	0.390095	P	N	0.086613	2.82798	X	X	N/A	N/A	N/A	N/A	2.84463	3.00889	2.92561	0.684	0.03	4	2	1.103
1399	16	115	0.505946	0.488147	0.570913	0.42318	P	K	0.117966	3.85334	X	X	N/A	N/A	N/A	N/A	2.77194	3.06452	2.91456	0.831	0.499	7	1	0.975
10103	75	158	0.671358	0.752513	0.945193	0.478677	N	I	0.092562	3.02252	X	X	N/A	N/A	N/A	N/A	3.02585	2.80446	2.91305	0.384	0.114	1	5	0.553
9740	73	114	0.317604	0.108324	0.317604	0.108324	I	F	0.074498	2.43176	X	X	N/A	N/A	N/A	N/A	2.56705	3.30234	2.91158	0.369	0.313	3	1	0.661
4953	43	174	0.224418	0.108324	0.224418	0.108324	Y	W	0.075617	2.46835	X	X	N/A	N/A	N/A	N/A	2.76899	3.04136	2.90198	0.441	0.028	2	1	0.731
17225	127	273	0.30055	0.450854	0.535353	0.216052	L	W	0.08935	2.91748	X	X	N/A	N/A	N/A	N/A	3.14417	2.66374	2.894	0.578	0.009	2	4	0.8
7428	59	130	0.799562	0.523514	0.877473	0.445603	S	N	0.087036	2.8418	X	X	N/A	N/A	N/A	N/A	2.65095	3.14834	2.88896	0.439	0.088	4	1	0.665
14558	105	253	0.247155	0.351524	0.433608	0.165072	T	I	0.081291	2.65392	X	X	N/A	N/A	N/A	N/A	3.12141	2.66155	2.88232	0.213	0.035	2	1	0.381
8668	66	94	0.695874	0.229357	0.73147	0.19376	S	I	0.080224	2.61903	X	X	N/A	N/A	N/A	N/A	2.61115	3.17515	2.87938	0.468	0.064	3	2	0.679
3351	26	202	0.244738	0.365888	0.414717	0.19591	E	L	0.103894	3.39313	X	X	N/A	N/A	N/A	N/A	2.80012	2.95665	2.87732	0.517	0.015	3	2	0.679
17415	129	205	0.757248	0.625569	0.906352	0.476465	I	S	0.084466	2.75776	X	X	N/A	N/A	N/A	N/A	2.93266	2.81729	2.8744	0.19	0.064	2	3	0.287
4728	42	124	0.452551	0.53489	0.606084	0.381357	G	K	0.105744	3.45363	X	X	N/A	N/A	N/A	N/A	2.64789	3.10028	2.86517	0.497	0.089	1	4	0.714
22848	222	314	0.477067	0.436399	0.671022	0.242445	Y	C	0.078553	2.56436	X	X	N/A	N/A	N/A	N/A	2.77713	2.95392	2.86416	0.276	0.073	3	3	0.481
13844	100	267	0.559833	0.574554	0.792844	0.341542	K	L	0.086166	2.81336	X	X	N/A	N/A	N/A	N/A	2.76811	2.95886	2.8619	0.318	0.077	3	2	0.472
17674	131	226	0.433608	0.391293	0.500235	0.324666	G	G	0.118665	3.87621	X	X	N/A	N/A	N/A	N/A	2.58717	3.15956	2.85908	0.428	0.412	9	2	0.514
7736	61	64	0.248934	0.30921	0.377306	0.180838	L	I	0.097479	3.18334	X	X	N/A	N/A	N/A	N/A	2.40627	3.39191	2.8569	0.546	0.14	6	2	0.899
1913	18	240	0.524502	0.621207	0.802806	0.342903	I	D	0.100142	3.27045	X	X	N/A	N/A	N/A	N/A	2.79754	2.91352	2.85494	0.548	0.097	2	2	0.619
21262	199	323	0.689298	0.452178	0.824967	0.31651	Q	C	0.090051	2.9404	X	X	N/A	N/A	N/A	N/A	2.85696	2.8529	2.85493	0.339	0.081	4	5	0.503
23060	226	255	0.391293	0.429041	0.530462	0.289873	G	P	0.10606	3.46397	X	X	N/A	N/A	N/A	N/A	2.82416	2.87376	2.84885	0.126	0.058	4	4	0.157
22527	217	313	0.601053	0.422553	0.775046	0.24856	N	A	0.077236	2.5213	X	X	N/A	N/A	N/A	N/A	2.87	2.82739	2.84861	0.464	0.37	4	1	0.776
9684	72	310	0.678075	0.449593	0.831685	0.295984	V	T	0.094926	3.09985	X	X	N/A	N/A	N/A	N/A	2.58958	3.12677	2.84553	0.493	0.258	5	3	0.593
8170	63	161	0.664782	0.634667	0.878362	0.421087	N	E	0.086951	2.83902	X	X	N/A	N/A	N/A	N/A	2.57604	3.12563	2.83756	0.204	0.197	3	3	0.349
16513	121	161	0.653932	0.634667	0.878362	0.410236	M	E	0.080508	2.62832	X	X	N/A	N/A	N/A	N/A	2.77747	2.89322	2.83475	0.311	0.012	1	5	0.53
3863	29	61	0.163416	0.248934	0.248934	0.163416	F	L	0.109723	3.58377	X	X	N/A	N/A	N/A	N/A	2.96429	2.70786	2.83318	0.395	0.248	3	4	0.482
10886	81	322	0.596174	0.421087	0.764854	0.252407	V	A	0.093146	3.04164	X	X	N/A	N/A	N/A	N/A	2.83583	2.82798	2.8319	0.123	0.043	2	3	0.162
4735	42	132	0.452551	0.452847	0.588748	0.316649	G	I	0.103027	3.36479	X	X	N/A	N/A	N/A	N/A	2.57978	3.10792	2.83156	0.455	0.185	2	2	0.631
17214	127	262	0.30055	0.450854	0.538068	0.213336	L	L	0.081664	2.66613	X	X	N/A	N/A	N/A	N/A	2.87427	2.7654	2.81931	0.329	0.327	5	6	0.613
10452	79	168	0.61015	0.800451	0.980789	0.429812	N	N	0.089865	2.93432	X	X	N/A	N/A	N/A	N/A	2.45553	3.23629	2.81901	0.678	0.143	5	1	1.107
20875	186	239	0.639377	0.771572	0.89616	0.514789	F	L	0.103732	3.38783	X	X	N/A	N/A	N/A	N/A	2.76872	2.86311	2.81552	0.624	0.537	4	2	0.781
24722	320	325	0.334398	0.357333	0.547142	0.14459	C	T	0.084188	2.74865	X	X	N/A	N/A	N/A	N/A	2.74486	2.8838	2.81347	0.551	0.191	4	2	0.87
14047	102	129	0.366225	0.757248	0.81736	0.306112	P	I	0.077949	2.54463	X	X	N/A	N/A	N/A	N/A	2.92016	2.70419	2.8101	0.565	0.024	2	5	0.952
3533	27	168	0.17219	0.800451	0.818249	0.154392	G	N	0.069119	2.25585	X	X	N/A	N/A	N/A	N/A	3.18019	2.48185	2.80941	0.223	0.022	4	2	0.442
23312	230	318	0.614489	0.119379	0.614489	0.119379	E	T	0.072676	2.37216	X	X	N/A	N/A	N/A	N/A	1.97038	3.98784	2.80313	0.48	0.017	9	1	1.342
13347	97	202	0.415091	0.365888	0.513848	0.267131	H	L	0.103435	3.37812	X	X	N/A	N/A	N/A	N/A	2.6586	2.9436	2.79748	0.453	0.163	5	3	0.662
21829	207	209	0.396919	0.513322	0.61002	0.300221	T	H	0.086703	2.83093	X	X	N/A	N/A	N/A	N/A	2.63739	2.96417	2.79601	0.331	0.139	2	3	0.56
3763	28	203	0.248208	0.66042	0.699118	0.20951	S	V	0.07961	2.59896	X	X	N/A	N/A	N/A	N/A	2.96171	2.63488	2.79352	0.142	0.095	2	4	0.221
24164	264	270	0.231136	0.449	0.512061	0.168075	G	F	0.080567	2.63023	X	X	N/A	N/A	N/A	N/A	2.68421	2.90504	2.79245	0.513	0.424	6	3	0.83
11986	88	242	0.68258	0.650085	0.870755	0.46191	F	V	0.07943	2.59306	X	X	N/A	N/A	N/A	N/A	2.95651	2.63665	2.792	0.306	0.217	2	2	0.521
21219	199	241	0.689298	0.660277	0.870755	0.47882	Q	F	0.079688	2.60149	X	X	N/A	N/A	N/A	N/A	2.52578	3.08552	2.79166	0.222	0.185	5	1	0.33
22549	218	225	0.625053	0.528599	0.731843	0.421809	S	C	0.090565	2.95722	X	X	N/A	N/A	N/A	N/A	3.13465	2.47956	2.78793	0.081	0.043	2	4	0.106
24410	272	310	0.512434	0.449593	0.695668	0.266359	D	T	0.087034	2.84173	X	X	N/A	N/A	N/A	N/A	2.70139	2.86725	2.78308	0.49	0.125	2	4	0.835
3646	28	48	0.248208	0.671152	0.695668	0.223692	S	G	0.086625	2.82836	X	X	N/A	N/A	N/A	N/A	3.22194	2.39811	2.77967	0.229	0.065	2	4	0.431
6348	53	215	0.282752	0.196707	0.351524	0.127934	L	L	0.072299	2.35986	X	X	N/A	N/A	N/A	N/A	2.76748	2.79157	2.7795	0.332	0.041	5	1	0.655
23902	254	267	0.30055	0.574554	0.671358	0.203747	I	L	0.07352	2.39978	X	X	N/A	N/A	N/A	N/A	3.03662	2.52461	2.7688	0.244	0.082	3	6	0.486
18241	159	213	0.775046	0.498109	0.91307	0.360085	S	K	0.082725	2.70082	X	X	N/A	N/A	N/A	N/A	2.35306	3.25592	2.76792	0.482	0.121	3	1	0.892
13950	101	212	0.090525	0.214505	0.214505	0.090525	Y	D	0.067124	2.19061	X	X	N/A	N/A	N/A	N/A	3.24028	2.35596	2.76296	0.234	0.098	2	5	0.523
18362	160	221	0.785238	0.652465	0.938475	0.499228	K	T	0.102926	3.36149	X	X	N/A	N/A	N/A	N/A	2.38641	3.19653	2.76193	0.502	0.187	7	2	0.476
22984	225	226	0.528599	0.391293	0.595429	0.324463	C	G	0.102219	3.33835	X	X	N/A	N/A	N/A	N/A	2.79947	2.72195	2.76044	0.416	0.381	3	4	0.519
3746	28	176	0.248208	0.454017	0.542779	0.159446	S	A	0.07356	2.40108	X	X	N/A	N/A	N/A	N/A	2.73727	2.77765	2.75738	0.324	0.22	4	2	0.603
12951	94	277	0.229357	0.68258	0.724895	0.187042	I	A	0.073437	2.39705	X	X	N/A	N/A	N/A	N/A	2.90725	2.61505	2.75728	0.211	0.027	5	1	0.401
19830	174	212	0.108324	0.214505	0.214505	0.108324	W	D	0.073379	2.39518	X	X	N/A	N/A	N/A	N/A	2.95158	2.57477	2.75674	0.179	0.122	3	2	0.283
21860	207	247	0.396919	0.599828	0.660649	0.336098	T	S	0.089237	2.91381	X	X	N/A	N/A	N/A	N/A	2.71441	2.79691	2.75535	0.109	0.083	1	3	0.166
3909	29	111	0.163416	0.374706	0.374706	0.163416	F	Y	0.096344	3.14621	X	X	N/A	N/A	N/A	N/A	2.60356	2.90816	2.75165	0.427	0.103	5	1	0.523
7740	61	68	0.248934	0.477956	0.502472	0.224418	L	W	0.102139	3.33573	X	X	N/A	N/A	N/A	N/A	2.52105	2.99316	2.74699	0.152	0.022	6	1	0.173
8860	67	109	0.635555	0.673507	0.816988	0.492075	T	G	0.078017	2.54685	X	X	N/A	N/A	N/A	N/A	2.75036	2.71548	2.73286	0.318	0.204	3	4	0.488
4444	31	320	0.393016	0.334398	0.578376	0.149038	L	C	0.078332	2.55715	X	X	N/A	N/A	N/A	N/A	2.91585	2.55444	2.72917	0.084	0.057	2	5	0.143
20969	187	247	0.420548	0.599828	0.702386	0.31799	V	S	0.080944	2.64257	X	X	N/A	N/A	N/A	N/A	2.93276	2.53579	2.72706	0.645	0.297	3	5	1.002
20393	181	201	0.231378	0.762499	0.797207	0.19667	G	Q	0.072704	2.3731	X	X	N/A	N/A	N/A	N/A	2.76945	2.68523	2.72701	0.239	0.234	5	2	0.493
888	14	20	0.614861	0.498998	0.775935	0.337924	I	T	0.07661	2.50083	X	X	N/A	N/A	N/A	N/A	2.76817	2.68366	2.72559	0.101	0.02	1	3	0.178
5671	50	81	0.574529	0.596174	0.807169	0.363535	Q	V	0.085987	2.8075	X	X	N/A	N/A	N/A	N/A	2.78656	2.61742	2.70067	0.314	0.147	1	4	0.414
6443	54	83	0.503656	0.489794	0.700379	0.293072	H	L	0.079357	2.59066	X	X	N/A	N/A	N/A	N/A	2.63673	2.76022	2.69777	0.396	0.366	3	3	0.63
24097	262	272	0.450854	0.512434	0.666995	0.296293	L	D	0.083197	2.71627	X	X	N/A	N/A	N/A	N/A	2.81727	2.58208	2.69711	0.298	0.05	5	3	0.385
14776	108	166	0.648102	0.770683	0.938475	0.480311	L	N	0.090046	2.94026	X	X	N/A	N/A	N/A	N/A	2.98517	2.42331	2.68961	0.626	0.325	3	2	0.993
10980	82	205	0.739077	0.625569	0.888554	0.476092	S	S	0.078658	2.56782	X	X	N/A	N/A	N/A	N/A	2.75774	2.62295	2.6895	0.153	0.133	3	4	0.23
24056	258	267	0.792844	0.574554	0.974072	0.393327	Q	L	0.083817	2.73653	X	X	N/A	N/A	N/A	N/A	2.51119	2.87819	2.68844	0.291	0.267	2	3	0.443
23525	239	325	0.771572	0.357333	0.849483	0.279422	L	T	0.087307	2.85069	X	X	N/A	N/A	N/A	N/A	2.4061	2.99036	2.68237	0.336	0.102	4	1	0.385
9032	68	103	0.477956	0.17219	0.477956	0.17219	W	L	0.087406	2.85391	X	X	N/A	N/A	N/A	N/A	2.56159	2.80008	2.67818	0.135	0.084	4	2	0.177
15324	112	160	0.556756	0.785238	0.925039	0.416954	M	K	0.105662	3.45096	X	X	N/A	N/A	N/A	N/A	2.92671	2.45033	2.67795	0.369	0.089	3	5	0.469
24577	309	323	0.454328	0.452178	0.703853	0.202654	T	C	0.087116	2.84443	X	X	N/A	N/A	N/A	N/A	2.59707	2.76009	2.67734	0.184	0.165	4	7	0.291
7569	60	84	0.410236	0.517092	0.646506	0.280823	I	K	0.079835	2.60631	X	X	N/A	N/A	N/A	N/A	2.6039	2.743	2.67255	0.201	0.107	4	3	0.286
23454	238	274	0.650458	0.697135	0.938475	0.409118	W	C	0.086342	2.81913	X	X	N/A	N/A	N/A	N/A	2.79542	2.54905	2.66939	0.343	0.148	5	4	0.527
216	10	322	0.807169	0.421087	0.920677	0.307579	R	A	0.095193	3.10857	X	X	N/A	N/A	N/A	N/A	2.4485	2.89	2.66011	0.19	0.067	8	2	0.218
11985	88	241	0.68258	0.660277	0.88508	0.457778	F	F	0.070084	2.2874	X	X	N/A	N/A	N/A	N/A	2.60608	2.71175	2.65839	0.229	0.083	3	3	0.39
16568	121	227	0.653932	0.69949	0.902878	0.450543	M	Y	0.080148	2.61655	X	X	N/A	N/A	N/A	N/A	2.76499	2.55425	2.65753	0.155	0.043	2	2	0.214
4588	41	219	0.60651	0.274581	0.678075	0.203015	V	L	0.07869	2.56885	X	X	N/A	N/A	N/A	N/A	2.67978	2.62612	2.65282	0.18	0.088	4	4	0.29
382	11	223	0.713467	0.215317	0.792472	0.136312	R	L	0.06824	2.2271	X	X	N/A	N/A	N/A	N/A	2.05333	3.42698	2.65268	0.439	0.026	7	2	1.137
10164	75	230	0.671358	0.614489	0.89616	0.389686	N	E	0.089068	2.90826	X	X	N/A	N/A	N/A	N/A	2.91125	2.41596	2.65207	0.703	0.406	3	5	0.978
17734	132	136	0.452847	0.458666	0.634872	0.276641	I	V	0.089118	2.9099	X	X	N/A	N/A	N/A	N/A	2.68851	2.59607	2.64189	0.407	0.191	3	6	0.571
7036	57	110	0.30055	0.359507	0.401822	0.258236	D	D	0.111887	3.65455	X	X	N/A	N/A	N/A	N/A	2.67086	2.61087	2.64069	0.301	0.206	6	3	0.344
15933	116	253	0.555637	0.351524	0.664304	0.242857	Q	I	0.080219	2.61885	X	X	N/A	N/A	N/A	N/A	2.65276	2.62651	2.6396	0.254	0.098	2	2	0.371
1035	14	219	0.614861	0.274581	0.681692	0.20775	I	L	0.076002	2.48095	X	X	N/A	N/A	N/A	N/A	2.74609	2.53667	2.6393	0.127	0.008	2	5	0.206
20197	179	183	0.543295	0.17219	0.595802	0.119684	T	G	0.065767	2.14621	X	X	N/A	N/A	N/A	N/A	2.28129	3.05094	2.6382	0.239	0.161	7	4	0.397
24699	318	319	0.119379	0.266006	0.30921	0.076176	T	T	0.055967	1.82573	X	X	N/A	N/A	N/A	N/A	3.0728	2.26364	2.63737	0.174	0.09	3	4	0.336
4560	41	181	0.60651	0.231378	0.672246	0.165642	V	G	0.073179	2.38861	X	X	N/A	N/A	N/A	N/A	2.49141	2.78749	2.6353	0.105	0.016	5	3	0.169
15316	112	129	0.556756	0.757248	0.913959	0.400044	M	I	0.084947	2.77348	X	X	N/A	N/A	N/A	N/A	2.35295	2.94953	2.6344	0.133	0.016	5	1	0.169
12607	92	228	0.695874	0.620112	0.913959	0.402027	K	I	0.081216	2.65148	X	X	N/A	N/A	N/A	N/A	2.63242	2.629	2.63071	0.188	0.11	5	3	0.285
20152	178	254	0.054419	0.30055	0.30055	0.054419	F	I	0.040777	1.32894	X	X	N/A	N/A	N/A	N/A	4.08758	1.68802	2.62677	0.179	0.137	2	16	0.836
19797	173	322	0.803925	0.421087	0.906352	0.318659	K	A	0.091502	2.98788	X	X	N/A	N/A	N/A	N/A	2.48234	2.77818	2.6261	0.559	0.192	5	5	0.794
17349	128	275	0.531121	0.567706	0.800451	0.298375	K	K	0.07377	2.40794	X	X	N/A	N/A	N/A	N/A	2.70477	2.54695	2.62468	0.051	0.021	3	2	0.086
733	13	99	0.658294	0.410236	0.803925	0.264606	S	E	0.079567	2.59752	X	X	N/A	N/A	N/A	N/A	2.7525	2.49531	2.62075	0.278	0.077	3	2	0.422
16565	121	224	0.653932	0.495524	0.853846	0.29561	M	G	0.078841	2.57378	X	X	N/A	N/A	N/A	N/A	2.7197	2.52449	2.62028	0.284	0.211	4	6	0.551
10588	80	112	0.727996	0.556756	0.907241	0.377511	A	M	0.079334	2.58991	X	X	N/A	N/A	N/A	N/A	3.11728	2.19748	2.61728	0.449	0.129	2	7	0.746
11041	82	311	0.739077	0.436735	0.882725	0.293088	S	C	0.074599	2.43507	X	X	N/A	N/A	N/A	N/A	2.61386	2.61722	2.61554	0.451	0.163	5	4	0.774
23576	240	327	0.621207	0.436399	0.768328	0.289278	D	T	0.083832	2.73701	X	X	N/A	N/A	N/A	N/A	2.43773	2.80484	2.61485	0.534	0.483	6	4	0.882
5833	50	323	0.574529	0.452178	0.767439	0.259268	Q	C	0.081485	2.66027	X	X	N/A	N/A	N/A	N/A	2.64037	2.58202	2.61103	0.188	0.086	2	8	0.297
18037	136	243	0.458666	0.45792	0.603302	0.313284	V	V	0.093219	3.04401	X	X	N/A	N/A	N/A	N/A	2.71551	2.50712	2.60924	0.134	0.109	6	2	0.188
10843	81	240	0.596174	0.621207	0.834786	0.382594	V	D	0.087688	2.86313	X	X	N/A	N/A	N/A	N/A	2.66931	2.55021	2.60908	0.126	0.056	3	5	0.167
22155	212	253	0.214505	0.351524	0.401822	0.164207	D	I	0.076969	2.51257	X	X	N/A	N/A	N/A	N/A	2.70035	2.5203	2.60877	0.222	0.117	1	4	0.358
5156	47	180	0.711459	0.393196	0.799562	0.305093	L	S	0.079744	2.60332	X	X	N/A	N/A	N/A	N/A	2.68181	2.5333	2.6065	0.308	0.092	3	6	0.439
11375	84	316	0.517092	0.387845	0.673507	0.23143	K	T	0.071599	2.33695	X	X	N/A	N/A	N/A	N/A	2.45954	2.74334	2.59756	0.27	0.121	5	2	0.436
8161	63	129	0.664782	0.757248	0.925039	0.496991	N	I	0.080934	2.64226	X	X	N/A	N/A	N/A	N/A	2.39701	2.80884	2.59477	0.168	0.098	5	4	0.242
13011	95	159	0.298506	0.775046	0.835159	0.238393	I	S	0.079033	2.58006	X	X	N/A	N/A	N/A	N/A	2.98422	2.2471	2.58956	0.317	0.144	4	4	0.529
1565	17	62	0.532535	0.649569	0.714044	0.46806	W	E	0.081665	2.66614	X	X	N/A	N/A	N/A	N/A	2.36633	2.82237	2.58431	0.368	0.024	1	4	0.607
12866	94	167	0.229357	0.753774	0.788482	0.194649	I	K	0.078262	2.55486	X	X	N/A	N/A	N/A	N/A	3.09771	2.12327	2.56462	0.158	0.009	4	4	0.3
11235	84	96	0.517092	0.521159	0.738188	0.300063	K	D	0.076551	2.49892	X	X	N/A	N/A	N/A	N/A	2.62997	2.49863	2.56346	0.301	0.162	4	4	0.457
2292	20	179	0.498998	0.543295	0.775935	0.266359	T	T	0.073536	2.40029	X	X	N/A	N/A	N/A	N/A	2.57601	2.55071	2.56333	0.262	0.076	5	2	0.463
1095	14	323	0.614861	0.452178	0.788482	0.278558	I	C	0.075744	2.4725	X	X	N/A	N/A	N/A	N/A	2.73671	2.40048	2.56309	0.152	0.135	3	9	0.24
9013	68	84	0.477956	0.517092	0.696762	0.298285	W	K	0.08074	2.63591	X	X	N/A	N/A	N/A	N/A	2.36632	2.77415	2.56214	0.11	0.03	6	2	0.144
977	14	127	0.614861	0.30055	0.653559	0.261852	I	L	0.071611	2.33735	X	X	N/A	N/A	N/A	N/A	2.5866	2.52125	2.55371	0.121	0.053	4	5	0.226
13177	96	173	0.521159	0.803925	0.907241	0.417843	D	K	0.085644	2.79627	X	X	N/A	N/A	N/A	N/A	2.79535	2.32158	2.54748	0.297	0.006	4	6	0.451
1469	16	220	0.505946	0.532817	0.646325	0.392438	P	I	0.095487	3.11821	X	X	N/A	N/A	N/A	N/A	2.2423	2.88868	2.54505	0.862	0.233	10	5	1.071
7779	61	111	0.248934	0.374706	0.428101	0.195539	L	Y	0.093203	3.04348	X	X	N/A	N/A	N/A	N/A	2.30094	2.8135	2.54434	0.377	0.01	7	2	0.563
10530	79	271	0.61015	0.835159	0.998588	0.446722	N	E	0.095638	3.12314	X	X	N/A	N/A	N/A	N/A	2.61337	2.47498	2.54323	0.48	0.08	3	3	0.499
19799	173	324	0.803925	0.436399	0.920677	0.319648	K	C	0.083	2.70982	X	X	N/A	N/A	N/A	N/A	2.24901	2.86887	2.5401	0.272	0.109	8	3	0.446
22851	222	317	0.477067	0.347538	0.639005	0.1856	Y	A	0.070128	2.28884	X	X	N/A	N/A	N/A	N/A	2.47917	2.6023	2.53999	0.167	0.003	3	2	0.297
17473	129	278	0.757248	0.714561	0.974072	0.497737	I	K	0.082503	2.69357	X	X	N/A	N/A	N/A	N/A	2.86384	2.25146	2.53926	0.097	0.051	3	3	0.12
21469	202	246	0.365888	0.49605	0.606084	0.255854	L	F	0.083341	2.72096	X	X	N/A	N/A	N/A	N/A	2.37241	2.7176	2.53915	0.308	0.249	7	2	0.45
17692	131	255	0.433608	0.429041	0.530462	0.332187	G	P	0.104285	3.40593	X	X	N/A	N/A	N/A	N/A	2.27331	2.82566	2.53448	0.916	0.043	10	5	1.133
2020	19	93	0.494635	0.610728	0.820604	0.284759	L	V	0.073122	2.38675	X	X	N/A	N/A	N/A	N/A	2.60499	2.45894	2.53091	0.224	0.102	4	4	0.33
12639	92	274	0.695874	0.697135	0.967354	0.425655	K	C	0.08181	2.6709	X	X	N/A	N/A	N/A	N/A	2.65176	2.41471	2.53046	0.071	0.019	4	5	0.099
1768	18	51	0.524502	0.143895	0.556625	0.111772	I	I	0.066028	2.15477	X	X	N/A	N/A	N/A	N/A	1.84476	3.47016	2.53014	0.201	0.047	7	1	0.472
24457	274	278	0.697135	0.714561	0.980789	0.430906	C	K	0.089118	2.9099	X	X	N/A	N/A	N/A	N/A	2.63133	2.4328	2.53012	0.216	0.091	3	2	0.27
3568	27	214	0.17219	0.767439	0.785238	0.154392	G	N	0.07042	2.29839	X	X	N/A	N/A	N/A	N/A	3.2399	1.97113	2.52711	0.043	0.014	3	5	0.084
12822	94	98	0.229357	0.231298	0.362414	0.098241	I	F	0.065576	2.13997	X	X	N/A	N/A	N/A	N/A	2.59696	2.45744	2.52624	0.085	0.034	7	4	0.161
5057	47	52	0.711459	0.572174	0.88508	0.398554	L	T	0.0762	2.48741	X	X	N/A	N/A	N/A	N/A	2.56146	2.491	2.52598	0.147	0.112	5	2	0.207
20691	184	227	0.317026	0.69949	0.796318	0.220198	C	Y	0.075405	2.46142	X	X	N/A	N/A	N/A	N/A	2.63259	2.40207	2.51469	0.188	0.007	3	3	0.26
19796	173	321	0.803925	0.451202	0.89616	0.358967	K	A	0.08546	2.79025	X	X	N/A	N/A	N/A	N/A	2.31653	2.72423	2.51212	0.43	0.08	7	6	0.774
13572	98	322	0.231298	0.421087	0.521917	0.130468	F	A	0.074415	2.42905	X	X	N/A	N/A	N/A	N/A	2.78757	2.26052	2.51025	0.289	0.07	4	6	0.55
23211	228	326	0.620112	0.457778	0.828441	0.249449	I	T	0.075463	2.46332	X	X	N/A	N/A	N/A	N/A	2.44225	2.57556	2.50802	0.094	0.02	5	4	0.142
13345	97	200	0.415091	0.493002	0.609032	0.299061	H	V	0.090188	2.94489	X	X	N/A	N/A	N/A	N/A	2.31822	2.71222	2.5075	0.309	0.08	9	4	0.389
21253	199	314	0.689298	0.436399	0.816988	0.30871	Q	C	0.072616	2.37021	X	X	N/A	N/A	N/A	N/A	2.29978	2.73109	2.50617	0.342	0.166	6	5	0.6
19969	175	267	0.40263	0.574554	0.775935	0.201249	L	L	0.070334	2.29559	X	X	N/A	N/A	N/A	N/A	2.59755	2.41521	2.50472	0.041	0.04	1	8	0.07
13840	100	263	0.559833	0.547142	0.785008	0.321966	K	I	0.076452	2.49567	X	X	N/A	N/A	N/A	N/A	2.45492	2.55302	2.50349	0.2	0.112	3	2	0.299
20758	185	204	0.054419	0.054419	0.054419	0.054419	F	F	0.048667	1.58697	X	X	N/A	N/A	N/A	N/A	2.50256	2.50256	2.50256	0.113	0.113	1	1	0.23
55	10	81	0.807169	0.596174	0.938475	0.464868	R	V	0.089394	2.91893	X	X	N/A	N/A	N/A	N/A	2.29804	2.72136	2.50076	0.396	0.056	9	2	0.454
14893	109	119	0.673507	0.742923	0.89616	0.52027	G	C	0.071783	2.34298	X	X	N/A	N/A	N/A	N/A	2.4968	2.50326	2.50003	0.067	0.032	6	2	0.108
12043	89	99	0.586212	0.410236	0.760492	0.235957	E	E	0.072451	2.36481	X	X	N/A	N/A	N/A	N/A	2.74871	2.27264	2.49937	0.471	0.107	4	5	0.757
5398	48	240	0.671152	0.621207	0.852957	0.439401	G	D	0.087946	2.87156	X	X	N/A	N/A	N/A	N/A	2.4349	2.55774	2.49556	0.043	0.008	4	4	0.054
24057	258	268	0.792844	0.616701	0.974072	0.435474	Q	E	0.074924	2.4457	X	X	N/A	N/A	N/A	N/A	2.24234	2.77451	2.49427	0.221	0.067	2	1	0.38
23675	243	247	0.45792	0.599828	0.671022	0.386727	V	S	0.085899	2.80462	X	X	N/A	N/A	N/A	N/A	2.31	2.6918	2.4936	0.162	0.029	5	4	0.246
6775	55	275	0.64374	0.567706	0.871644	0.339801	N	K	0.070603	2.30438	X	X	N/A	N/A	N/A	N/A	2.55006	2.43755	2.49317	0.263	0.1	6	6	0.45
2460	22	111	0.20604	0.374706	0.445899	0.134847	F	Y	0.073973	2.41461	X	X	N/A	N/A	N/A	N/A	2.77476	2.23392	2.4897	0.192	0.051	3	5	0.326
5240	47	318	0.711459	0.119379	0.711459	0.119379	L	T	0.058012	1.89259	X	X	N/A	N/A	N/A	N/A	1.94384	3.18479	2.48812	0.393	0.067	11	2	0.576
4254	31	47	0.393016	0.711459	0.813887	0.290588	L	L	0.070347	2.29602	X	X	N/A	N/A	N/A	N/A	2.61933	2.36271	2.48771	0.243	0.221	5	7	0.434
15680	114	270	0.108324	0.449	0.449	0.108324	F	F	0.062072	2.02537	X	X	N/A	N/A	N/A	N/A	2.75285	2.23912	2.48273	0.068	0.02	4	6	0.144
9184	69	79	0.539253	0.61015	0.841504	0.307899	K	N	0.080823	2.63861	X	X	N/A	N/A	N/A	N/A	2.78912	2.20831	2.48179	0.315	0.118	3	7	0.509
3859	29	57	0.163416	0.30055	0.30055	0.163416	F	D	0.097657	3.18915	X	X	N/A	N/A	N/A	N/A	2.63897	2.33164	2.48055	0.42	0.043	3	8	0.52
19870	174	266	0.108324	0.248934	0.248934	0.108324	W	K	0.069644	2.27303	X	X	N/A	N/A	N/A	N/A	2.80174	2.19422	2.47944	0.358	0.146	5	5	0.733
17659	131	211	0.433608	0.415606	0.530462	0.318751	G	K	0.102766	3.35625	X	X	N/A	N/A	N/A	N/A	2.24015	2.73413	2.47485	0.48	0.026	12	3	0.592
13685	99	253	0.410236	0.351524	0.566717	0.195043	E	I	0.077227	2.52102	X	X	N/A	N/A	N/A	N/A	2.42209	2.52873	2.47484	0.105	0.008	4	3	0.14
24535	277	320	0.68258	0.334398	0.799562	0.217417	A	C	0.072616	2.37022	X	X	N/A	N/A	N/A	N/A	2.58558	2.36858	2.4747	0.021	0.001	2	8	0.036
15666	114	253	0.108324	0.351524	0.351524	0.108324	F	I	0.064914	2.11833	X	X	N/A	N/A	N/A	N/A	2.87852	2.12632	2.47399	0.093	0.042	3	7	0.196
13899	101	127	0.090525	0.30055	0.30055	0.090525	Y	L	0.059966	1.9565	X	X	N/A	N/A	N/A	N/A	2.89552	2.11232	2.47311	0.121	0.117	3	9	0.27
22560	218	241	0.625053	0.660277	0.853846	0.431484	S	F	0.067546	2.20439	X	X	N/A	N/A	N/A	N/A	2.33407	2.61297	2.46958	0.133	0.048	4	4	0.236
772	13	163	0.658294	0.775046	0.974072	0.459269	S	S	0.071078	2.31992	X	X	N/A	N/A	N/A	N/A	2.45778	2.48116	2.46944	0.115	0.076	4	4	0.174
7549	60	61	0.410236	0.248934	0.459269	0.199902	I	L	0.086929	2.83832	X	X	N/A	N/A	N/A	N/A	2.835	2.1464	2.46679	0.159	0.087	1	11	0.181
23192	228	277	0.620112	0.68258	0.878362	0.424331	I	A	0.072586	2.36922	X	X	N/A	N/A	N/A	N/A	2.34886	2.5845	2.46386	0.12	0.097	5	3	0.188
20421	181	230	0.231378	0.614489	0.682438	0.163429	G	E	0.076649	2.50209	X	X	N/A	N/A	N/A	N/A	2.91929	2.07838	2.46321	0.113	0.008	3	6	0.234
2149	19	272	0.494635	0.512434	0.717518	0.289551	L	D	0.074083	2.41818	X	X	N/A	N/A	N/A	N/A	2.6392	2.29869	2.46306	0.043	0.031	3	4	0.056
11705	86	321	0.732731	0.451202	0.853846	0.330088	T	A	0.070257	2.29305	X	X	N/A	N/A	N/A	N/A	2.70465	2.24041	2.46161	0.233	0.212	2	8	0.4
5433	48	314	0.671152	0.436399	0.807169	0.300383	G	C	0.076307	2.49093	X	X	N/A	N/A	N/A	N/A	2.11073	2.86962	2.4611	0.196	0.121	10	4	0.246
17886	135	202	0.542201	0.365888	0.618105	0.289985	L	L	0.086856	2.83591	X	X	N/A	N/A	N/A	N/A	2.44874	2.47233	2.46051	0.081	0.05	2	5	0.118
16930	124	211	0.53489	0.415606	0.62683	0.323666	K	K	0.08809	2.87628	X	X	N/A	N/A	N/A	N/A	2.58144	2.34382	2.45976	0.094	0.077	6	4	0.116
424	11	309	0.713467	0.454328	0.870755	0.297039	R	T	0.082061	2.67911	X	X	N/A	N/A	N/A	N/A	2.47242	2.44666	2.45951	0.452	0.04	7	6	0.608
4255	31	48	0.393016	0.671152	0.787015	0.277153	L	G	0.076594	2.5003	X	X	N/A	N/A	N/A	N/A	2.85131	2.11872	2.45787	0.204	0.009	4	8	0.364
13465	98	160	0.231298	0.785238	0.803036	0.2135	F	K	0.083399	2.72285	X	X	N/A	N/A	N/A	N/A	3.12311	1.93022	2.45525	0.294	0.043	3	8	0.559
3793	28	239	0.248208	0.771572	0.78937	0.23041	S	L	0.076716	2.50431	X	X	N/A	N/A	N/A	N/A	2.85435	2.11141	2.45493	0.103	0.047	4	5	0.194
2007	19	80	0.494635	0.727996	0.878362	0.34427	L	A	0.065606	2.14095	X	X	N/A	N/A	N/A	N/A	2.33744	2.57336	2.45256	0.063	0.014	6	2	0.105
1355	16	67	0.505946	0.635555	0.693661	0.44784	P	T	0.08522	2.7824	X	X	N/A	N/A	N/A	N/A	2.00039	3.00602	2.45218	0.236	0.079	13	1	0.362
20257	179	267	0.543295	0.574554	0.849483	0.268366	T	L	0.071025	2.31819	X	X	N/A	N/A	N/A	N/A	2.46363	2.43893	2.45125	0.172	0.023	6	7	0.286
1064	14	262	0.614861	0.450854	0.749269	0.316447	I	L	0.070003	2.28475	X	X	N/A	N/A	N/A	N/A	2.52819	2.37084	2.44825	0.139	0.092	6	8	0.236
15514	113	225	0.384575	0.528599	0.623882	0.289292	L	C	0.084701	2.76545	X	X	N/A	N/A	N/A	N/A	2.58341	2.31859	2.44742	0.256	0.24	3	6	0.317
7181	58	64	0.640266	0.30921	0.715822	0.233654	K	I	0.06849	2.23527	X	X	N/A	N/A	N/A	N/A	2.49768	2.38533	2.44086	0.14	0.125	3	5	0.23
20604	183	230	0.17219	0.614489	0.653187	0.133492	G	E	0.068778	2.24468	X	X	N/A	N/A	N/A	N/A	3.19024	1.86442	2.43884	0.098	0.036	4	11	0.215
6868	56	131	0.384024	0.433608	0.500235	0.317397	K	G	0.102967	3.36281	X	X	N/A	N/A	N/A	N/A	2.64647	2.24454	2.43724	0.336	0.007	6	11	0.438
15449	113	125	0.384575	0.577798	0.669145	0.293229	L	E	0.076866	2.5092	X	X	N/A	N/A	N/A	N/A	2.34479	2.5291	2.4352	0.097	0.072	3	2	0.168
7188	58	72	0.640266	0.678075	0.91307	0.405271	K	V	0.077201	2.52016	X	X	N/A	N/A	N/A	N/A	2.81676	2.10431	2.43462	0.285	0.171	3	7	0.504
5118	47	117	0.711459	0.526758	0.842765	0.395452	L	A	0.076934	2.51142	X	X	N/A	N/A	N/A	N/A	2.58639	2.2896	2.43347	0.276	0.024	4	4	0.335
18731	163	271	0.775046	0.835159	1.01639	0.593819	S	E	0.080968	2.64336	X	X	N/A	N/A	N/A	N/A	2.83011	2.09142	2.43289	0.321	0.123	3	4	0.529
5203	47	242	0.711459	0.650085	0.878362	0.483183	L	V	0.072786	2.37578	X	X	N/A	N/A	N/A	N/A	2.44553	2.41505	2.43024	0.08	0.053	7	3	0.117
11772	87	172	0.514737	0.575312	0.762499	0.32755	R	F	0.071219	2.32453	X	X	N/A	N/A	N/A	N/A	2.65241	2.22405	2.42881	0.186	0.104	3	5	0.323
18179	158	309	0.752513	0.454328	0.895272	0.311569	I	T	0.080827	2.63874	X	X	N/A	N/A	N/A	N/A	2.44618	2.40994	2.428	0.305	0.181	7	7	0.439
20664	184	199	0.317026	0.689298	0.781764	0.22456	C	Q	0.072913	2.37994	X	X	N/A	N/A	N/A	N/A	2.54584	2.30927	2.42467	0.187	0.01	6	5	0.318
18711	163	242	0.775046	0.650085	0.945193	0.479939	S	V	0.07116	2.3226	X	X	N/A	N/A	N/A	N/A	2.48405	2.36081	2.42165	0.039	0.003	3	4	0.062
603	12	224	0.751418	0.495524	0.931757	0.315186	E	G	0.089071	2.90837	X	X	N/A	N/A	N/A	N/A	2.05399	2.85152	2.42013	0.034	0.015	6	2	0.03
889	14	22	0.614861	0.20604	0.653559	0.167342	I	F	0.065749	2.14561	X	X	N/A	N/A	N/A	N/A	2.37368	2.46717	2.41997	0.135	0.077	7	4	0.229
21040	197	226	0.488639	0.391293	0.577631	0.302302	G	G	0.089492	2.92214	X	X	N/A	N/A	N/A	N/A	2.45626	2.3833	2.41951	0.228	0.122	5	5	0.276
5454	49	56	0.215032	0.384024	0.401822	0.197234	F	K	0.0927	3.02703	X	X	N/A	N/A	N/A	N/A	2.44956	2.38271	2.41591	0.223	0.026	6	6	0.275
14895	109	121	0.673507	0.653932	0.877101	0.450338	G	M	0.069726	2.27569	X	X	N/A	N/A	N/A	N/A	2.42465	2.40387	2.41424	0.054	0.027	7	5	0.086
16644	122	165	0.708215	0.811531	0.998588	0.521159	E	I	0.075244	2.45617	X	X	N/A	N/A	N/A	N/A	2.85343	2.0417	2.41368	0.287	0.026	3	8	0.536
16604	121	277	0.653932	0.68258	0.889442	0.44707	M	A	0.068903	2.24879	X	X	N/A	N/A	N/A	N/A	2.37535	2.45229	2.41352	0.342	0.156	6	4	0.534
8112	63	78	0.664782	0.563306	0.877473	0.350615	N	D	0.075809	2.47464	X	X	N/A	N/A	N/A	N/A	2.24451	2.59487	2.41334	0.305	0.196	5	3	0.513
12930	94	253	0.229357	0.351524	0.451406	0.129475	I	I	0.066974	2.18568	X	X	N/A	N/A	N/A	N/A	2.65214	2.19364	2.41202	0.067	0.046	5	6	0.108
17114	125	315	0.577798	0.432745	0.755781	0.254762	E	T	0.073189	2.38896	X	X	N/A	N/A	N/A	N/A	2.40759	2.41592	2.41175	0.116	0.007	4	4	0.199
18850	164	311	0.700609	0.436735	0.88508	0.252264	L	C	0.07735	2.52504	X	X	N/A	N/A	N/A	N/A	2.13949	2.71348	2.40945	0.09	0.005	6	3	0.149
1674	17	209	0.532535	0.513322	0.671022	0.374836	W	H	0.076572	2.4996	X	X	N/A	N/A	N/A	N/A	2.21816	2.61716	2.40941	0.195	0.008	4	4	0.33
7056	57	131	0.30055	0.433608	0.451406	0.282752	D	G	0.105593	3.4487	X	X	N/A	N/A	N/A	N/A	2.52082	2.30186	2.40885	0.26	0.043	8	9	0.322
4767	42	197	0.452551	0.488639	0.588285	0.352905	G	G	0.09186	2.99957	X	X	N/A	N/A	N/A	N/A	2.29984	2.52138	2.40807	0.098	0.077	6	3	0.115
22960	224	275	0.495524	0.567706	0.816988	0.246242	G	K	0.072398	2.36309	X	X	N/A	N/A	N/A	N/A	2.31852	2.49955	2.40733	0.079	0.029	8	4	0.129
1394	16	110	0.505946	0.359507	0.523744	0.341709	P	D	0.102694	3.35389	X	X	N/A	N/A	N/A	N/A	2.41211	2.39646	2.40427	0.174	0.024	8	4	0.199
22270	214	216	0.767439	0.366225	0.870755	0.262909	N	M	0.073382	2.39528	X	X	N/A	N/A	N/A	N/A	2.05502	2.81169	2.40376	0.117	0.097	4	3	0.225
5853	51	66	0.143895	0.695874	0.713672	0.126097	I	S	0.058117	1.89603	X	X	N/A	N/A	N/A	N/A	3.05541	1.88631	2.40072	0.156	0.045	4	6	0.366
16945	124	226	0.53489	0.391293	0.61575	0.310434	K	G	0.085748	2.79967	X	X	N/A	N/A	N/A	N/A	2.51261	2.28368	2.39541	0.024	0.003	7	6	0.03
19353	169	246	0.494263	0.49605	0.702964	0.287349	I	F	0.072787	2.37581	X	X	N/A	N/A	N/A	N/A	2.41694	2.37341	2.39507	0.248	0.232	6	5	0.364
6999	57	69	0.30055	0.539253	0.588285	0.251518	D	K	0.08341	2.72324	X	X	N/A	N/A	N/A	N/A	1.99202	2.87847	2.39457	0.086	0.085	13	1	0.137
10261	78	122	0.563306	0.708215	0.913959	0.357563	D	E	0.066472	2.16929	X	X	N/A	N/A	N/A	N/A	2.27512	2.51857	2.39375	0.116	0.017	5	3	0.195
3373	26	225	0.244738	0.528599	0.553115	0.220222	E	C	0.088092	2.87634	X	X	N/A	N/A	N/A	N/A	2.37515	2.41167	2.39334	0.111	0.011	3	5	0.145
14355	104	171	0.556961	0.631771	0.792844	0.395887	I	N	0.072312	2.36027	X	X	N/A	N/A	N/A	N/A	2.27936	2.50944	2.39164	0.398	0.075	2	4	0.64
17178	127	212	0.30055	0.214505	0.369322	0.145733	L	D	0.067899	2.21593	X	X	N/A	N/A	N/A	N/A	2.3909	2.38307	2.38698	0.086	0.018	7	3	0.161
3171	25	230	0.23039	0.614489	0.685682	0.159196	A	E	0.072831	2.37724	X	X	N/A	N/A	N/A	N/A	2.8828	1.97459	2.38586	0.456	0.005	4	8	0.915
1471	16	222	0.505946	0.477067	0.635425	0.347588	P	Y	0.082793	2.70304	X	X	N/A	N/A	N/A	N/A	1.94321	2.92708	2.38494	0.14	0.139	15	1	0.242
10443	79	159	0.61015	0.775046	0.974072	0.411125	N	S	0.0855	2.79159	X	X	N/A	N/A	N/A	N/A	2.33618	2.43271	2.38396	0.153	0.091	7	2	0.209
21022	197	207	0.488639	0.396919	0.588285	0.297272	G	T	0.082467	2.69237	X	X	N/A	N/A	N/A	N/A	2.26308	2.50864	2.3827	0.158	0.129	6	3	0.213
13777	100	175	0.559833	0.40263	0.726902	0.23556	K	L	0.069121	2.25591	X	X	N/A	N/A	N/A	N/A	2.21855	2.55289	2.37986	0.13	0.068	6	2	0.194
13686	99	254	0.410236	0.30055	0.548919	0.161867	E	I	0.066067	2.15602	X	X	N/A	N/A	N/A	N/A	2.07287	2.72965	2.3787	0.091	0.014	8	3	0.181
3929	29	132	0.163416	0.452847	0.452847	0.163416	F	I	0.083269	2.7186	X	X	N/A	N/A	N/A	N/A	2.25104	2.51214	2.37801	0.304	0.275	7	4	0.381
20877	186	241	0.639377	0.660277	0.878362	0.421292	F	F	0.074017	2.41603	X	X	N/A	N/A	N/A	N/A	1.97297	2.86481	2.37743	0.129	0.076	8	2	0.229
10436	79	129	0.61015	0.757248	0.956273	0.411125	N	I	0.077225	2.52095	X	X	N/A	N/A	N/A	N/A	2.10994	2.67881	2.37742	0.247	0.1	8	6	0.43
2632	23	69	0.619224	0.539253	0.824967	0.33351	A	K	0.068556	2.23744	X	X	N/A	N/A	N/A	N/A	2.38914	2.36545	2.37727	0.132	0.003	6	5	0.238
9195	69	90	0.539253	0.635903	0.841504	0.333652	K	D	0.071176	2.32312	X	X	N/A	N/A	N/A	N/A	2.45594	2.29666	2.37497	0.125	0.059	3	2	0.178
5459	49	61	0.215032	0.248934	0.30055	0.163416	F	L	0.092898	3.03354	X	X	N/A	N/A	N/A	N/A	2.45478	2.29343	2.37273	0.033	0.007	4	8	0.037
18420	160	323	0.785238	0.452178	0.91307	0.324346	K	C	0.087566	2.85914	X	X	N/A	N/A	N/A	N/A	2.02757	2.77432	2.37173	0.136	0.015	8	6	0.129
6195	52	268	0.572174	0.616701	0.878362	0.310514	T	E	0.068155	2.22432	X	X	N/A	N/A	N/A	N/A	2.22789	2.52327	2.37099	0.104	0.091	6	2	0.157
504	12	89	0.751418	0.586212	0.956273	0.381357	E	E	0.080173	2.61734	X	X	N/A	N/A	N/A	N/A	1.8478	3.0421	2.3709	0.253	0.01	8	2	0.406
18858	164	319	0.700609	0.266006	0.764854	0.201761	L	T	0.070878	2.31337	X	X	N/A	N/A	N/A	N/A	1.95973	2.8643	2.36923	0.3	0.03	10	2	0.579
21422	201	318	0.762499	0.119379	0.762499	0.119379	Q	T	0.052663	1.71767	X	X	N/A	N/A	N/A	N/A	1.93428	2.89186	2.36509	0.296	0.007	7	5	0.829
5252	48	50	0.671152	0.574529	0.836048	0.409634	G	Q	0.078865	2.57459	X	X	N/A	N/A	N/A	N/A	2.18198	2.55529	2.36127	0.255	0.074	7	3	0.365
4719	42	115	0.452551	0.488147	0.581568	0.359131	G	K	0.092568	3.02272	X	X	N/A	N/A	N/A	N/A	2.31759	2.40359	2.3602	0.431	0.023	4	2	0.505
9642	72	224	0.678075	0.495524	0.878362	0.295237	V	G	0.079858	2.60707	X	X	N/A	N/A	N/A	N/A	2.17706	2.557	2.35939	0.084	0.033	6	5	0.101
1101	15	16	0.531121	0.505946	0.646506	0.390561	N	P	0.086184	2.81396	X	X	N/A	N/A	N/A	N/A	2.74555	2.0231	2.35681	0.386	0.032	4	12	0.593
18743	163	313	0.775046	0.422553	0.89616	0.301439	S	A	0.065918	2.15116	X	X	N/A	N/A	N/A	N/A	2.29909	2.41396	2.35583	0.195	0.001	7	2	0.321
510	12	95	0.751418	0.298506	0.82933	0.220595	E	I	0.079855	2.60696	X	X	N/A	N/A	N/A	N/A	1.84043	3.01517	2.35568	0.027	0.007	9	2	0.045
4714	42	110	0.452551	0.359507	0.505946	0.306112	G	D	0.097366	3.17963	X	X	N/A	N/A	N/A	N/A	2.43787	2.2722	2.35358	0.157	0.098	4	5	0.183
3575	27	221	0.17219	0.652465	0.69478	0.129876	G	T	0.062308	2.0331	X	X	N/A	N/A	N/A	N/A	2.86762	1.93129	2.35334	0.092	0.045	5	7	0.183
6990	57	60	0.30055	0.410236	0.488147	0.222639	D	I	0.084279	2.75164	X	X	N/A	N/A	N/A	N/A	2.01274	2.74868	2.3521	0.145	0.012	10	2	0.206
6862	56	124	0.384024	0.53489	0.599366	0.319548	K	K	0.085669	2.79709	X	X	N/A	N/A	N/A	N/A	2.20208	2.51028	2.35114	0.154	0.103	9	8	0.201
4606	41	242	0.60651	0.650085	0.853846	0.402749	V	V	0.069966	2.28355	X	X	N/A	N/A	N/A	N/A	2.38159	2.32099	2.35109	0.134	0.11	6	5	0.216
8214	63	216	0.664782	0.366225	0.803036	0.227971	N	M	0.069801	2.27816	X	X	N/A	N/A	N/A	N/A	2.06575	2.67489	2.35067	0.27	0.127	7	4	0.391
19022	166	224	0.770683	0.495524	0.931757	0.33445	N	G	0.080097	2.61486	X	X	N/A	N/A	N/A	N/A	2.1534	2.56464	2.35004	0.069	0.008	4	4	0.084
5764	50	209	0.574529	0.513322	0.745795	0.342057	Q	H	0.070609	2.30456	X	X	N/A	N/A	N/A	N/A	2.28719	2.41291	2.34921	0.362	0.043	5	5	0.612
14803	108	203	0.648102	0.66042	0.895272	0.41325	L	V	0.070906	2.31428	X	X	N/A	N/A	N/A	N/A	2.34842	2.34532	2.34687	0.176	0.029	3	6	0.274
7030	57	103	0.30055	0.17219	0.318349	0.154392	D	L	0.084824	2.76948	X	X	N/A	N/A	N/A	N/A	2.02573	2.71757	2.34629	0.355	0.018	9	3	0.481
23196	228	311	0.620112	0.436735	0.821723	0.235125	I	C	0.069624	2.27236	X	X	N/A	N/A	N/A	N/A	2.25271	2.44314	2.34599	0.271	0.133	6	5	0.447
2031	19	104	0.494635	0.556961	0.76161	0.289986	L	I	0.070007	2.28488	X	X	N/A	N/A	N/A	N/A	2.4941	2.20652	2.34591	0.168	0.144	5	3	0.231
3870	29	68	0.163416	0.477956	0.477956	0.163416	F	W	0.083273	2.71874	X	X	N/A	N/A	N/A	N/A	2.25115	2.44052	2.34392	0.083	0	5	4	0.109
5504	49	110	0.215032	0.359507	0.377306	0.197234	F	D	0.094375	3.08183	X	X	N/A	N/A	N/A	N/A	2.49372	2.20244	2.34356	0.048	0.014	4	6	0.059
23899	254	264	0.30055	0.231136	0.401822	0.129864	I	G	0.063081	2.05836	X	X	N/A	N/A	N/A	N/A	2.60666	2.10327	2.34148	0.061	0.039	5	7	0.099
16160	118	205	0.672619	0.625569	0.902878	0.39531	F	S	0.068952	2.25039	X	X	N/A	N/A	N/A	N/A	2.38514	2.29819	2.34126	0.332	0.242	4	6	0.581
16917	124	197	0.53489	0.488639	0.653223	0.370306	K	G	0.082521	2.69414	X	X	N/A	N/A	N/A	N/A	2.41777	2.26456	2.33991	0.222	0.002	10	5	0.319
494	12	79	0.751418	0.61015	0.980789	0.38078	E	N	0.093204	3.04352	X	X	N/A	N/A	N/A	N/A	2.14977	2.54682	2.33989	0.135	0.109	5	4	0.149
18086	158	161	0.752513	0.634667	0.931757	0.455422	I	E	0.07101	2.31769	X	X	N/A	N/A	N/A	N/A	2.14647	2.55061	2.33983	0.214	0.178	8	6	0.366
15934	116	254	0.555637	0.30055	0.660649	0.195538	Q	I	0.06329	2.0652	X	X	N/A	N/A	N/A	N/A	2.09284	2.61527	2.33952	0.007	0.002	5	4	0.014
22194	212	325	0.214505	0.357333	0.438346	0.133492	D	T	0.067346	2.19787	X	X	N/A	N/A	N/A	N/A	2.36373	2.30837	2.33588	0.066	0.007	4	3	0.104
11463	85	187	0.317604	0.420548	0.580153	0.157998	V	V	0.060841	1.98513	X	X	N/A	N/A	N/A	N/A	2.47344	2.20525	2.33549	0.143	0.022	2	4	0.261
24454	274	275	0.697135	0.567706	0.920677	0.344164	C	K	0.073139	2.3873	X	X	N/A	N/A	N/A	N/A	2.1577	2.52515	2.3342	0.107	0.024	8	3	0.15
21525	203	216	0.66042	0.366225	0.800451	0.226194	V	M	0.065536	2.13867	X	X	N/A	N/A	N/A	N/A	2.16667	2.51196	2.33294	0.288	0.005	7	6	0.553
2267	20	130	0.498998	0.523514	0.757248	0.265264	T	N	0.065533	2.13856	X	X	N/A	N/A	N/A	N/A	2.29574	2.37038	2.33276	0.448	0.163	6	3	0.791
2658	23	98	0.619224	0.231298	0.68281	0.167712	A	F	0.064532	2.10583	X	X	N/A	N/A	N/A	N/A	2.24837	2.41844	2.33186	0.156	0.121	7	5	0.282
12906	94	218	0.229357	0.625053	0.685166	0.169244	I	S	0.062981	2.05512	X	X	N/A	N/A	N/A	N/A	2.49453	2.1753	2.32945	0.184	0.084	8	8	0.349
3560	27	205	0.17219	0.625569	0.672246	0.125513	G	S	0.059486	1.94081	X	X	N/A	N/A	N/A	N/A	2.7381	1.98145	2.32925	0.022	0.006	5	8	0.033
6994	57	64	0.30055	0.30921	0.42689	0.18287	D	I	0.080778	2.63715	X	X	N/A	N/A	N/A	N/A	1.92928	2.812	2.3292	0.289	0.041	13	3	0.475
21906	208	212	0.143895	0.214505	0.266733	0.091667	Q	D	0.057458	1.87449	X	X	N/A	N/A	N/A	N/A	2.68544	2.01783	2.32782	0.088	0.043	2	7	0.184
21455	202	226	0.365888	0.391293	0.518033	0.239149	L	G	0.084377	2.75485	X	X	N/A	N/A	N/A	N/A	2.40186	2.24719	2.32324	0.119	0.034	6	8	0.149
14566	105	264	0.247155	0.231136	0.359507	0.118784	T	G	0.064895	2.11772	X	X	N/A	N/A	N/A	N/A	2.49358	2.16354	2.32271	0.059	0.052	4	6	0.096
4571	41	201	0.60651	0.762499	0.878362	0.490647	V	Q	0.065543	2.13888	X	X	N/A	N/A	N/A	N/A	2.2304	2.4169	2.32178	0.149	0.074	7	3	0.287
1958	18	324	0.524502	0.436399	0.749641	0.211261	I	C	0.074684	2.43784	X	X	N/A	N/A	N/A	N/A	2.08652	2.58209	2.32111	0.143	0.118	4	4	0.235
20395	181	203	0.231378	0.66042	0.727996	0.163801	G	V	0.065394	2.13401	X	X	N/A	N/A	N/A	N/A	2.4918	2.16195	2.32102	0.092	0.034	5	8	0.143
8425	64	257	0.30921	0.409092	0.530462	0.187839	I	F	0.071955	2.34858	X	X	N/A	N/A	N/A	N/A	2.50565	2.1496	2.32081	0.113	0.002	5	3	0.187
1765	18	48	0.524502	0.671152	0.836048	0.359607	I	G	0.083396	2.72277	X	X	N/A	N/A	N/A	N/A	2.32983	2.30817	2.31898	0.246	0.148	3	6	0.279
7540	59	320	0.799562	0.334398	0.88508	0.248881	S	C	0.073612	2.40277	X	X	N/A	N/A	N/A	N/A	2.23638	2.40096	2.31721	0.083	0.033	5	7	0.126
24268	267	278	0.574554	0.714561	0.949555	0.339559	L	K	0.075647	2.46934	X	X	N/A	N/A	N/A	N/A	2.59765	2.06352	2.31523	0.048	0.039	4	5	0.065
6803	56	61	0.384024	0.248934	0.41962	0.213338	K	L	0.091896	3.00074	X	X	N/A	N/A	N/A	N/A	2.36205	2.26875	2.31493	0.204	0.156	8	9	0.266
17436	129	227	0.757248	0.69949	0.938475	0.518263	I	Y	0.069663	2.27363	X	X	N/A	N/A	N/A	N/A	2.41369	2.21785	2.3137	0.177	0.063	7	4	0.245
20712	184	262	0.317026	0.450854	0.606677	0.161204	C	L	0.067203	2.19318	X	X	N/A	N/A	N/A	N/A	2.34709	2.2761	2.31132	0.281	0.128	6	9	0.456
3281	26	97	0.244738	0.415091	0.467597	0.192232	E	H	0.087756	2.86534	X	X	N/A	N/A	N/A	N/A	2.36612	2.25573	2.31027	0.329	0.036	4	10	0.403
18175	158	275	0.752513	0.567706	0.931757	0.388461	I	K	0.07151	2.33404	X	X	N/A	N/A	N/A	N/A	2.16173	2.46888	2.31021	0.03	0.016	7	5	0.048
10317	78	213	0.563306	0.498109	0.810643	0.250773	D	K	0.06292	2.05312	X	X	N/A	N/A	N/A	N/A	2.15348	2.4772	2.30968	0.203	0.114	5	3	0.375
12710	93	165	0.610728	0.811531	0.984263	0.437996	V	I	0.076405	2.49412	X	X	N/A	N/A	N/A	N/A	2.56955	2.07356	2.30827	0.107	0.033	4	6	0.158
5505	49	111	0.215032	0.374706	0.419968	0.16977	F	Y	0.081681	2.66667	X	X	N/A	N/A	N/A	N/A	2.15909	2.46623	2.30756	0.285	0.168	9	3	0.351
1414	16	131	0.505946	0.433608	0.54826	0.391293	P	G	0.101959	3.32985	X	X	N/A	N/A	N/A	N/A	2.39479	2.22254	2.30706	0.212	0.147	10	13	0.213
4807	42	243	0.452551	0.45792	0.570913	0.339558	G	V	0.088863	2.90157	X	X	N/A	N/A	N/A	N/A	2.22471	2.38982	2.30579	0.12	0.097	7	4	0.14
8074	62	272	0.649569	0.512434	0.744701	0.417302	E	D	0.070419	2.29837	X	X	N/A	N/A	N/A	N/A	2.43046	2.18476	2.30434	0.231	0.168	5	7	0.299
6084	52	108	0.572174	0.648102	0.88508	0.335197	T	L	0.070021	2.28535	X	X	N/A	N/A	N/A	N/A	2.28892	2.31898	2.3039	0.061	0.005	5	4	0.086
12362	91	103	0.294323	0.17219	0.34809	0.118423	L	L	0.069553	2.27004	X	X	N/A	N/A	N/A	N/A	2.37546	2.22961	2.30138	0.237	0.038	5	6	0.322
15890	116	198	0.555637	0.715822	0.89616	0.375298	Q	V	0.07246	2.36512	X	X	N/A	N/A	N/A	N/A	2.39613	2.20867	2.30049	0.142	0.045	3	5	0.208
5359	48	186	0.671152	0.639377	0.859303	0.451227	G	F	0.084637	2.76335	X	X	N/A	N/A	N/A	N/A	2.34274	2.25737	2.29966	0.306	0.041	5	4	0.383
8583	65	224	0.410236	0.495524	0.709104	0.196656	Q	G	0.067596	2.20604	X	X	N/A	N/A	N/A	N/A	2.43123	2.16501	2.29426	0.172	0.008	5	9	0.258
20660	184	186	0.317026	0.639377	0.749269	0.207135	C	F	0.07519	2.45439	X	X	N/A	N/A	N/A	N/A	2.6251	2.00438	2.29384	0.074	0.011	5	6	0.127
13399	97	269	0.415091	0.481921	0.580153	0.316859	H	D	0.090839	2.96619	X	X	N/A	N/A	N/A	N/A	2.33495	2.25223	2.29322	0.081	0.021	8	4	0.083
11158	83	219	0.489794	0.274581	0.599648	0.164728	L	L	0.067252	2.19479	X	X	N/A	N/A	N/A	N/A	2.33925	2.2455	2.2919	0.195	0.129	5	8	0.31
19947	175	231	0.40263	0.686054	0.836048	0.252636	L	K	0.067056	2.18838	X	X	N/A	N/A	N/A	N/A	2.47684	2.11782	2.29031	0.171	0.148	4	5	0.301
20004	176	181	0.454017	0.231378	0.56	0.125396	A	G	0.060331	1.96844	X	X	N/A	N/A	N/A	N/A	2.27875	2.29949	2.2891	0.033	0.019	4	7	0.068
16884	124	131	0.53489	0.433608	0.599366	0.369132	K	G	0.090553	2.95682	X	X	N/A	N/A	N/A	N/A	2.65382	1.97359	2.28857	0.081	0.022	6	15	0.116
13601	99	123	0.410236	0.649569	0.792472	0.267333	E	N	0.066488	2.16981	X	X	N/A	N/A	N/A	N/A	2.08605	2.51026	2.28835	0.014	0.01	8	2	0.018
11552	86	88	0.732731	0.68258	0.889442	0.525869	T	F	0.060551	1.97563	X	X	N/A	N/A	N/A	N/A	2.32629	2.24865	2.28714	0.242	0.159	4	4	0.415
14156	102	316	0.366225	0.387845	0.592222	0.161849	P	T	0.06029	1.9671	X	X	N/A	N/A	N/A	N/A	2.26016	2.31118	2.28553	0.116	0.004	5	4	0.195
21292	200	226	0.493002	0.391293	0.606084	0.278211	V	G	0.080726	2.63545	X	X	N/A	N/A	N/A	N/A	2.42743	2.15004	2.28453	0.366	0.011	6	9	0.46
7310	58	232	0.640266	0.689528	0.925039	0.404755	K	N	0.064655	2.10986	X	X	N/A	N/A	N/A	N/A	2.35721	2.21322	2.28408	0.134	0.076	4	5	0.198
6099	52	123	0.572174	0.649569	0.873999	0.347744	T	N	0.064966	2.12002	X	X	N/A	N/A	N/A	N/A	2.1236	2.45241	2.28209	0.029	0.012	6	4	0.05
1911	18	238	0.524502	0.650458	0.856201	0.318759	I	W	0.075863	2.4764	X	X	N/A	N/A	N/A	N/A	2.11944	2.45509	2.2811	0.039	0.038	4	5	0.058
5253	48	51	0.671152	0.143895	0.68895	0.126097	G	I	0.059871	1.9534	X	X	N/A	N/A	N/A	N/A	1.65295	3.14737	2.28089	0.057	0.044	17	2	0.134
14575	105	273	0.247155	0.450854	0.537491	0.160519	T	W	0.067341	2.19771	X	X	N/A	N/A	N/A	N/A	2.58725	2.00827	2.27945	0.08	0.051	4	6	0.143
14831	108	232	0.648102	0.689528	0.927394	0.410236	L	N	0.067655	2.20797	X	X	N/A	N/A	N/A	N/A	2.24027	2.31656	2.27809	0.159	0.098	7	4	0.252
24098	262	273	0.450854	0.450854	0.665901	0.235808	L	W	0.071674	2.33942	X	X	N/A	N/A	N/A	N/A	2.42738	2.13731	2.27773	0.142	0.055	7	5	0.196
17332	128	255	0.531121	0.429041	0.671022	0.28914	K	P	0.072224	2.3574	X	X	N/A	N/A	N/A	N/A	2.64804	1.95691	2.27639	0.409	0.07	4	7	0.695
23233	229	263	0.77829	0.547142	0.945193	0.380239	K	I	0.070345	2.29592	X	X	N/A	N/A	N/A	N/A	2.20573	2.34918	2.27633	0.095	0.073	3	3	0.142
23054	226	243	0.391293	0.45792	0.559833	0.289381	G	V	0.085009	2.77552	X	X	N/A	N/A	N/A	N/A	2.26401	2.28603	2.27499	0.021	0.021	7	6	0.026
18629	162	309	0.696762	0.454328	0.859675	0.291416	R	T	0.067146	2.19132	X	X	N/A	N/A	N/A	N/A	2.58275	2.00287	2.2744	0.184	0.052	6	14	0.369
18944	165	267	0.811531	0.574554	0.99187	0.394215	I	L	0.074441	2.4299	X	X	N/A	N/A	N/A	N/A	2.01966	2.55623	2.27216	0.03	0.009	9	5	0.05
17108	125	309	0.577798	0.454328	0.763593	0.268533	E	T	0.072528	2.36733	X	X	N/A	N/A	N/A	N/A	2.38575	2.16301	2.27165	0.132	0.106	7	11	0.229
7018	57	91	0.30055	0.294323	0.429041	0.165832	D	L	0.07951	2.59569	X	X	N/A	N/A	N/A	N/A	1.89905	2.71444	2.27043	0.155	0.097	14	3	0.247
711	13	75	0.658294	0.671358	0.942837	0.386814	S	N	0.067573	2.2053	X	X	N/A	N/A	N/A	N/A	2.33609	2.20623	2.27024	0.137	0.134	5	3	0.208
23249	229	309	0.77829	0.454328	0.913959	0.318659	K	T	0.074175	2.4212	X	X	N/A	N/A	N/A	N/A	2.32734	2.21201	2.26894	0.125	0.054	3	10	0.181
18586	162	222	0.696762	0.477067	0.807169	0.366661	R	Y	0.061513	2.00709	X	X	N/A	N/A	N/A	N/A	2.36403	2.17448	2.26728	0.031	0.013	6	6	0.053
17703	131	269	0.433608	0.481921	0.553115	0.362414	G	D	0.09746	3.18271	X	X	N/A	N/A	N/A	N/A	2.12435	2.41671	2.26582	0.226	0.115	15	2	0.246
18201	159	162	0.775046	0.696762	0.949555	0.522253	S	R	0.068552	2.23729	X	X	N/A	N/A	N/A	N/A	1.94628	2.63734	2.26561	0.104	0.046	8	4	0.13
1541	17	26	0.532535	0.244738	0.557051	0.220222	W	E	0.080941	2.64247	X	X	N/A	N/A	N/A	N/A	2.34527	2.18284	2.26259	0.121	0.047	3	6	0.154
21785	206	253	0.326818	0.351524	0.523744	0.154598	I	I	0.063641	2.07668	X	X	N/A	N/A	N/A	N/A	2.45273	2.08471	2.26125	0.124	0.032	3	9	0.208
4917	43	114	0.224418	0.108324	0.248934	0.083807	Y	F	0.056049	1.82839	X	X	N/A	N/A	N/A	N/A	2.05458	2.4865	2.26025	0.053	0.04	8	5	0.087
15133	110	269	0.359507	0.481921	0.528599	0.31283	D	D	0.093955	3.06809	X	X	N/A	N/A	N/A	N/A	2.19265	2.32964	2.2601	0.223	0.102	8	3	0.255
5570	49	211	0.215032	0.415606	0.440122	0.190516	F	K	0.085224	2.78253	X	X	N/A	N/A	N/A	N/A	2.25249	2.2676	2.26003	0.116	0.043	8	5	0.143
20923	186	326	0.639377	0.457778	0.836048	0.261107	F	T	0.074861	2.44365	X	X	N/A	N/A	N/A	N/A	1.99557	2.55506	2.25806	0.151	0.028	7	5	0.26
11230	84	91	0.517092	0.294323	0.620112	0.191303	K	L	0.065909	2.15085	X	X	N/A	N/A	N/A	N/A	2.26369	2.25141	2.25755	0.121	0.055	8	8	0.21
7182	58	65	0.640266	0.410236	0.791583	0.258919	K	Q	0.062331	2.03386	X	X	N/A	N/A	N/A	N/A	2.27208	2.24231	2.25715	0.119	0.02	5	5	0.178
10170	75	241	0.671358	0.660277	0.927394	0.40424	N	F	0.063486	2.07162	X	X	N/A	N/A	N/A	N/A	2.07218	2.45496	2.25547	0.102	0.071	4	5	0.181
21421	201	317	0.762499	0.347538	0.860564	0.249473	Q	A	0.060995	1.99015	X	X	N/A	N/A	N/A	N/A	2.24649	2.26447	2.25546	0.115	0.031	4	6	0.206
15367	112	214	0.556756	0.767439	0.927394	0.396801	M	N	0.080889	2.64079	X	X	N/A	N/A	N/A	N/A	2.24055	2.26763	2.25405	0.246	0.04	5	3	0.321
6297	53	130	0.282752	0.523514	0.62683	0.179436	L	N	0.060538	1.97521	X	X	N/A	N/A	N/A	N/A	2.31866	2.18967	2.25324	0.148	0.122	8	4	0.292
14175	103	111	0.17219	0.374706	0.403584	0.143312	L	Y	0.072355	2.36167	X	X	N/A	N/A	N/A	N/A	2.31914	2.18515	2.25115	0.416	0.092	5	7	0.622
12339	90	317	0.635903	0.347538	0.781764	0.201678	D	A	0.065033	2.12222	X	X	N/A	N/A	N/A	N/A	2.09776	2.41383	2.25026	0.119	0.002	4	3	0.213
16130	118	165	0.672619	0.811531	0.99187	0.49228	F	I	0.073404	2.39599	X	X	N/A	N/A	N/A	N/A	2.53996	1.9912	2.2489	0.198	0.146	2	11	0.255
18018	136	219	0.458666	0.274581	0.564232	0.169016	V	L	0.072107	2.35358	X	X	N/A	N/A	N/A	N/A	2.10064	2.40706	2.24864	0.141	0.013	9	6	0.228
18631	162	311	0.696762	0.436735	0.870755	0.262742	R	C	0.06112	1.99424	X	X	N/A	N/A	N/A	N/A	2.34878	2.14557	2.24487	0.107	0.062	8	7	0.213
4653	41	328	0.60651	0.276641	0.684421	0.19873	V	T	0.063287	2.0651	X	X	N/A	N/A	N/A	N/A	2.15329	2.34015	2.24478	0.344	0.118	8	3	0.513
13925	101	176	0.090525	0.454017	0.454017	0.090525	Y	A	0.052545	1.71379	X	X	N/A	N/A	N/A	N/A	2.5381	1.98512	2.24464	0.053	0.039	6	7	0.117
19660	172	247	0.575312	0.599828	0.77829	0.396851	F	S	0.071775	2.34272	X	X	N/A	N/A	N/A	N/A	2.24147	2.24708	2.24428	0.048	0.018	4	7	0.072
5376	48	213	0.671152	0.498109	0.846239	0.323022	G	K	0.067975	2.21842	X	X	N/A	N/A	N/A	N/A	1.87867	2.67596	2.24215	0.165	0.121	11	2	0.306
17923	135	246	0.542201	0.49605	0.721279	0.316972	L	F	0.073914	2.41267	X	X	N/A	N/A	N/A	N/A	2.08299	2.41016	2.24061	0.009	0	8	3	0.013
3336	26	178	0.244738	0.054419	0.244738	0.054419	E	F	0.043041	1.40299	X	X	N/A	N/A	N/A	N/A	1.16358	4.31406	2.24048	0.074	0.018	34	1	0.452
12340	90	318	0.635903	0.119379	0.653702	0.101581	D	T	0.053213	1.73564	X	X	N/A	N/A	N/A	N/A	1.71505	2.92198	2.2386	0.044	0.018	11	4	0.062
13980	101	253	0.090525	0.351524	0.351524	0.090525	Y	I	0.056274	1.83575	X	X	N/A	N/A	N/A	N/A	2.7177	1.84394	2.23859	0.137	0.07	3	14	0.221
20055	176	253	0.454017	0.351524	0.600307	0.205235	A	I	0.063644	2.07679	X	X	N/A	N/A	N/A	N/A	2.40369	2.08481	2.23858	0.108	0	4	8	0.201
24363	270	316	0.449	0.387845	0.657176	0.17967	F	T	0.060166	1.96304	X	X	N/A	N/A	N/A	N/A	2.1705	2.30644	2.23744	0.021	0.01	9	5	0.036
20845	186	203	0.639377	0.66042	0.877101	0.422696	F	V	0.075277	2.45722	X	X	N/A	N/A	N/A	N/A	2.00671	2.49073	2.23566	0.143	0.003	5	5	0.223
6736	55	222	0.64374	0.477067	0.791583	0.329224	N	Y	0.062571	2.04169	X	X	N/A	N/A	N/A	N/A	2.25859	2.2119	2.23512	0.131	0.035	7	5	0.225
8544	65	174	0.410236	0.108324	0.410236	0.108324	Q	W	0.058706	1.91529	X	X	N/A	N/A	N/A	N/A	2.11224	2.36295	2.23408	0.155	0.035	7	5	0.233
21244	199	275	0.689298	0.567706	0.878362	0.378642	Q	K	0.067533	2.20397	X	X	N/A	N/A	N/A	N/A	2.13733	2.3315	2.23231	0.186	0.057	8	7	0.277
17651	131	202	0.433608	0.365888	0.518033	0.281463	G	L	0.089568	2.92462	X	X	N/A	N/A	N/A	N/A	1.95209	2.54942	2.23085	0.095	0.089	18	4	0.13
5652	50	59	0.574529	0.799562	0.891798	0.482294	Q	S	0.071068	2.31959	X	X	N/A	N/A	N/A	N/A	2.3021	2.15782	2.22879	0.068	0.015	4	6	0.103
24660	314	326	0.436399	0.457778	0.718177	0.176	C	T	0.062158	2.0282	X	X	N/A	N/A	N/A	N/A	2.33858	2.12257	2.22796	0.115	0.028	7	8	0.201
7785	61	117	0.248934	0.526758	0.562355	0.213338	L	A	0.082052	2.67882	X	X	N/A	N/A	N/A	N/A	2.02627	2.44196	2.22442	0.238	0.167	13	3	0.271
554	12	164	0.751418	0.700609	1.01639	0.435641	E	L	0.088032	2.87438	X	X	N/A	N/A	N/A	N/A	2.02992	2.43617	2.22379	0.277	0.11	6	4	0.295
3761	28	201	0.248208	0.762499	0.787015	0.223692	S	Q	0.060055	1.9594	X	X	N/A	N/A	N/A	N/A	2.23627	2.21126	2.22373	0.208	0.147	6	5	0.402
21857	207	243	0.396919	0.45792	0.570913	0.283926	T	V	0.077637	2.53442	X	X	N/A	N/A	N/A	N/A	2.36183	2.08751	2.22044	0.194	0.001	5	10	0.262
14798	108	198	0.648102	0.715822	0.913959	0.449966	L	V	0.069875	2.28057	X	X	N/A	N/A	N/A	N/A	2.31412	2.12916	2.21971	0.073	0.033	6	7	0.115
24022	257	270	0.409092	0.449	0.639005	0.219087	F	F	0.067592	2.20591	X	X	N/A	N/A	N/A	N/A	2.01943	2.43787	2.21881	0.143	0.079	8	4	0.182
20339	180	247	0.393196	0.599828	0.727996	0.265028	S	S	0.070322	2.29517	X	X	N/A	N/A	N/A	N/A	2.23466	2.20133	2.21793	0.285	0.145	7	8	0.432
14887	109	113	0.673507	0.384575	0.744701	0.313382	G	L	0.068085	2.22202	X	X	N/A	N/A	N/A	N/A	2.36709	2.07736	2.2175	0.043	0.034	7	5	0.054
9953	74	180	0.758136	0.393196	0.849483	0.301849	A	S	0.065893	2.15035	X	X	N/A	N/A	N/A	N/A	2.34673	2.09428	2.21691	0.291	0.082	4	8	0.469
8306	64	91	0.30921	0.294323	0.467597	0.135935	I	L	0.064218	2.09555	X	X	N/A	N/A	N/A	N/A	2.237	2.19384	2.21531	0.092	0.064	7	9	0.151
17938	135	269	0.542201	0.481921	0.659905	0.364218	L	D	0.083752	2.73442	X	X	N/A	N/A	N/A	N/A	2.36102	2.07617	2.21402	0.139	0.087	5	7	0.17
24473	274	324	0.697135	0.436399	0.882725	0.25081	C	C	0.069318	2.26235	X	X	N/A	N/A	N/A	N/A	2.04444	2.39704	2.21373	0.032	0.009	10	6	0.044
2419	22	66	0.20604	0.695874	0.727996	0.173918	F	S	0.063402	2.06888	X	X	N/A	N/A	N/A	N/A	2.37938	2.0596	2.21372	0.027	0.01	6	4	0.045
21178	198	323	0.715822	0.452178	0.870755	0.297245	V	C	0.071095	2.32045	X	X	N/A	N/A	N/A	N/A	2.16668	2.25346	2.20965	0.246	0.04	6	10	0.388
784	13	175	0.658294	0.40263	0.835159	0.225765	S	L	0.061831	2.0175	X	X	N/A	N/A	N/A	N/A	2.13675	2.28444	2.20936	0.187	0.069	8	4	0.328
18772	164	179	0.700609	0.543295	0.920677	0.323228	L	T	0.071213	2.32433	X	X	N/A	N/A	N/A	N/A	1.96903	2.47015	2.2054	0.011	0.006	10	3	0.012
1316	15	327	0.531121	0.436399	0.70348	0.26404	N	T	0.067511	2.20325	X	X	N/A	N/A	N/A	N/A	2.14931	2.25963	2.20378	0.291	0.035	5	5	0.481
16836	123	253	0.649569	0.351524	0.720762	0.280331	N	I	0.062654	2.04442	X	X	N/A	N/A	N/A	N/A	2.36454	2.05245	2.20298	0.237	0.065	8	10	0.412
5614	49	269	0.215032	0.481921	0.481921	0.215032	F	D	0.085867	2.80358	X	X	N/A	N/A	N/A	N/A	2.26944	2.12871	2.19795	0.069	0.021	6	6	0.071
24229	266	270	0.248934	0.449	0.52986	0.168075	K	F	0.06519	2.12733	X	X	N/A	N/A	N/A	N/A	2.05432	2.35139	2.19784	0.237	0.102	7	5	0.386
18869	165	167	0.811531	0.753774	1.00967	0.555637	I	K	0.080873	2.64024	X	X	N/A	N/A	N/A	N/A	2.19618	2.1947	2.19544	0.146	0.085	6	3	0.165
4909	43	105	0.224418	0.247155	0.359507	0.112066	Y	T	0.058491	1.90827	X	X	N/A	N/A	N/A	N/A	2.14374	2.24837	2.19543	0.058	0.037	5	7	0.097
16762	123	136	0.649569	0.458666	0.774674	0.333562	N	V	0.06619	2.16005	X	X	N/A	N/A	N/A	N/A	2.49893	1.92831	2.19516	0.173	0.04	3	13	0.243
23854	253	257	0.351524	0.409092	0.54826	0.212355	I	F	0.070171	2.29023	X	X	N/A	N/A	N/A	N/A	2.29812	2.09638	2.19493	0.105	0.057	6	5	0.168
9474	71	230	0.108324	0.614489	0.614489	0.108324	G	E	0.059959	1.95627	X	X	N/A	N/A	N/A	N/A	2.96466	1.62469	2.19469	0.132	0.001	3	17	0.346
10838	81	230	0.596174	0.614489	0.853846	0.356817	V	E	0.076394	2.49376	X	X	N/A	N/A	N/A	N/A	2.32474	2.07144	2.19444	0.242	0.117	6	7	0.32
15920	116	229	0.555637	0.77829	0.938475	0.395452	Q	K	0.068106	2.22271	X	X	N/A	N/A	N/A	N/A	2.25213	2.13464	2.19259	0.08	0.074	4	4	0.117
3315	26	135	0.244738	0.542201	0.577798	0.209142	E	L	0.079498	2.59528	X	X	N/A	N/A	N/A	N/A	2.14403	2.2408	2.19188	0.192	0.113	8	5	0.252
8662	66	88	0.695874	0.68258	0.895272	0.483183	S	F	0.063086	2.05854	X	X	N/A	N/A	N/A	N/A	2.04923	2.34369	2.19152	0.163	0.083	6	3	0.236
9118	68	225	0.477956	0.528599	0.696246	0.310308	W	C	0.077376	2.52588	X	X	N/A	N/A	N/A	N/A	2.26778	2.11751	2.19136	0.259	0.129	7	7	0.339
23664	242	320	0.650085	0.334398	0.786126	0.198357	V	C	0.066603	2.17357	X	X	N/A	N/A	N/A	N/A	2.20882	2.17306	2.19087	0.268	0.089	6	10	0.46
3059	25	82	0.23039	0.739077	0.793733	0.175734	A	S	0.058898	1.92156	X	X	N/A	N/A	N/A	N/A	2.33289	2.05732	2.19078	0.056	0.034	5	8	0.113
17222	127	270	0.30055	0.449	0.566717	0.182833	L	F	0.061449	2.00502	X	X	N/A	N/A	N/A	N/A	2.1644	2.21669	2.19039	0.049	0.042	9	7	0.09
24074	258	315	0.792844	0.432745	0.938475	0.287115	Q	T	0.069648	2.27316	X	X	N/A	N/A	N/A	N/A	2.08284	2.29934	2.18841	0.165	0.088	4	5	0.283
11762	87	162	0.514737	0.696762	0.841504	0.369995	R	R	0.057859	1.8876	X	X	N/A	N/A	N/A	N/A	2.15448	2.22216	2.18806	0.274	0.074	4	8	0.547
16085	117	276	0.526758	0.606677	0.816988	0.316447	A	V	0.067085	2.18933	X	X	N/A	N/A	N/A	N/A	1.99641	2.39806	2.18804	0.221	0.095	6	4	0.407
16922	124	202	0.53489	0.365888	0.61575	0.285029	K	L	0.075729	2.47201	X	X	N/A	N/A	N/A	N/A	2.21815	2.15603	2.18687	0.128	0.06	11	8	0.184
18847	164	278	0.700609	0.714561	0.998588	0.416582	L	K	0.079552	2.59704	X	X	N/A	N/A	N/A	N/A	2.20064	2.17057	2.18555	0.128	0.072	5	4	0.159
12198	90	96	0.635903	0.521159	0.849483	0.307579	D	D	0.06734	2.19765	X	X	N/A	N/A	N/A	N/A	2.17246	2.19806	2.18522	0.31	0.075	3	5	0.469
11854	87	309	0.514737	0.454328	0.742693	0.226372	R	T	0.065547	2.13901	X	X	N/A	N/A	N/A	N/A	2.44101	1.95529	2.18469	0.251	0.041	4	15	0.438
6259	53	90	0.282752	0.635903	0.713815	0.204841	L	D	0.062158	2.0282	X	X	N/A	N/A	N/A	N/A	2.38048	2.00468	2.18451	0.043	0.006	6	7	0.085
24416	272	316	0.512434	0.387845	0.674974	0.225305	D	T	0.063354	2.06732	X	X	N/A	N/A	N/A	N/A	1.96508	2.42827	2.18443	0.1	0.099	8	3	0.162
3388	26	246	0.244738	0.49605	0.557051	0.183737	E	F	0.073633	2.40347	X	X	N/A	N/A	N/A	N/A	1.9863	2.401	2.18383	0.052	0.028	9	4	0.069
15670	114	257	0.108324	0.409092	0.409092	0.108324	F	F	0.059986	1.95716	X	X	N/A	N/A	N/A	N/A	2.6606	1.79249	2.18383	0.129	0.007	5	9	0.271
15337	112	173	0.556756	0.803925	0.942837	0.417843	M	K	0.079657	2.6005	X	X	N/A	N/A	N/A	N/A	2.20642	2.15727	2.18171	0.341	0.011	6	9	0.391
5655	50	62	0.574529	0.649569	0.807169	0.41693	Q	E	0.065273	2.13006	X	X	N/A	N/A	N/A	N/A	2.11392	2.25112	2.18144	0.167	0.043	8	6	0.275
18183	158	313	0.752513	0.422553	0.878362	0.296704	I	A	0.065573	2.13986	X	X	N/A	N/A	N/A	N/A	1.98047	2.40136	2.18079	0.128	0.037	10	4	0.184
12612	92	238	0.695874	0.650458	0.949555	0.396776	K	W	0.067352	2.19807	X	X	N/A	N/A	N/A	N/A	2.18092	2.17868	2.1798	0.141	0.123	7	8	0.216
16434	120	221	0.535316	0.652465	0.852585	0.335197	V	T	0.065087	2.12399	X	X	N/A	N/A	N/A	N/A	2.35083	2.01785	2.17799	0.183	0.013	5	5	0.316
13435	98	105	0.231298	0.247155	0.377306	0.101148	F	T	0.057362	1.87133	X	X	N/A	N/A	N/A	N/A	2.15065	2.20514	2.17772	0.045	0.011	7	8	0.08
3902	29	103	0.163416	0.17219	0.224418	0.111189	F	L	0.073959	2.41415	X	X	N/A	N/A	N/A	N/A	2.00002	2.3704	2.17735	0.142	0.052	8	4	0.174
10800	81	182	0.596174	0.119379	0.613972	0.101581	V	E	0.052804	1.72226	X	X	N/A	N/A	N/A	N/A	1.60503	2.95238	2.17685	0.265	0.001	12	1	0.601
17686	131	243	0.433608	0.45792	0.54826	0.343268	G	V	0.089876	2.93468	X	X	N/A	N/A	N/A	N/A	1.95882	2.4171	2.17593	0.033	0.01	16	3	0.039
23127	227	268	0.69949	0.616701	0.920677	0.395515	Y	E	0.063378	2.06808	X	X	N/A	N/A	N/A	N/A	2.0162	2.34596	2.17484	0.031	0.013	6	4	0.053
13677	99	239	0.410236	0.771572	0.873999	0.307809	E	L	0.074025	2.41628	X	X	N/A	N/A	N/A	N/A	2.32189	2.03654	2.17454	0.377	0.051	4	7	0.432
5443	48	324	0.671152	0.436399	0.839521	0.26803	G	C	0.070301	2.29451	X	X	N/A	N/A	N/A	N/A	1.94345	2.43094	2.17357	0.076	0.032	11	5	0.095
7198	58	84	0.640266	0.517092	0.807169	0.350189	K	K	0.06141	2.00373	X	X	N/A	N/A	N/A	N/A	2.23834	2.10885	2.17263	0.197	0.182	7	9	0.34
4287	31	83	0.393016	0.489794	0.682438	0.200372	L	L	0.060352	1.96912	X	X	N/A	N/A	N/A	N/A	2.24816	2.0993	2.17245	0.272	0.065	9	6	0.485
23908	254	273	0.30055	0.450854	0.574051	0.177353	I	W	0.061879	2.01906	X	X	N/A	N/A	N/A	N/A	2.55716	1.8456	2.17244	0.187	0.013	7	9	0.373
19764	173	256	0.803925	0.526758	0.881836	0.448847	K	V	0.069222	2.25923	X	X	N/A	N/A	N/A	N/A	1.87089	2.52246	2.17238	0.283	0.102	10	4	0.492
24585	310	313	0.449593	0.422553	0.691306	0.180841	T	A	0.062498	2.03932	X	X	N/A	N/A	N/A	N/A	2.0604	2.28903	2.17171	0.341	0.018	8	7	0.627
20608	183	239	0.17219	0.771572	0.796088	0.147674	G	L	0.060847	1.9853	X	X	N/A	N/A	N/A	N/A	2.82332	1.66987	2.17131	0.241	0.016	6	11	0.526
7760	61	91	0.248934	0.294323	0.398011	0.145246	L	L	0.074763	2.44044	X	X	N/A	N/A	N/A	N/A	1.84673	2.55283	2.17126	0.17	0.096	13	4	0.271
6226	53	54	0.282752	0.503656	0.599366	0.187042	L	H	0.060846	1.98529	X	X	N/A	N/A	N/A	N/A	2.33041	2.02108	2.17024	0.01	0.009	7	7	0.02
23463	238	313	0.650458	0.422553	0.820604	0.252407	W	A	0.063055	2.05753	X	X	N/A	N/A	N/A	N/A	2.03912	2.30938	2.17005	0.018	0.017	9	6	0.034
19223	168	214	0.800451	0.767439	0.99187	0.57602	N	N	0.068453	2.23407	X	X	N/A	N/A	N/A	N/A	2.45763	1.91542	2.16965	0.12	0.077	4	7	0.195
16802	123	207	0.649569	0.396919	0.731843	0.314645	N	T	0.064011	2.0888	X	X	N/A	N/A	N/A	N/A	2.41612	1.94768	2.16929	0.162	0.044	6	7	0.219
13809	100	218	0.559833	0.625053	0.773579	0.411306	K	S	0.065135	2.12554	X	X	N/A	N/A	N/A	N/A	2.09004	2.25022	2.16865	0.122	0.07	7	7	0.181
22286	214	232	0.767439	0.689528	0.962991	0.493977	N	N	0.069993	2.28441	X	X	N/A	N/A	N/A	N/A	1.95903	2.3971	2.16703	0.076	0.05	6	3	0.113
10965	82	181	0.739077	0.231378	0.793733	0.176722	S	G	0.059325	1.93553	X	X	N/A	N/A	N/A	N/A	2.07245	2.26128	2.16481	0.105	0.014	7	8	0.216
4107	30	105	0.707327	0.247155	0.731843	0.222639	L	T	0.060517	1.97452	X	X	N/A	N/A	N/A	N/A	2.0147	2.32594	2.16474	0.142	0.066	6	6	0.196
13816	100	225	0.559833	0.528599	0.704741	0.38369	K	C	0.073016	2.38331	X	X	N/A	N/A	N/A	N/A	2.34413	1.99782	2.16406	0.127	0.008	5	9	0.189
9020	68	91	0.477956	0.294323	0.598698	0.173581	W	L	0.068378	2.23162	X	X	N/A	N/A	N/A	N/A	2.0042	2.33546	2.1635	0.015	0.007	8	6	0.024
21132	198	238	0.715822	0.650458	0.927394	0.438885	V	W	0.068878	2.24796	X	X	N/A	N/A	N/A	N/A	2.09849	2.22824	2.16239	0.182	0.05	9	7	0.24
18848	164	309	0.700609	0.454328	0.88508	0.269857	L	T	0.075296	2.45785	X	X	N/A	N/A	N/A	N/A	2.08244	2.24537	2.16237	0.134	0.001	9	8	0.142
15619	114	185	0.108324	0.054419	0.108324	0.054419	F	F	0.045206	1.47377	X	X	N/A	N/A	N/A	N/A	2.007	2.32506	2.16018	0.054	0.045	10	2	0.109
15629	114	204	0.108324	0.054419	0.108324	0.054419	F	F	0.045206	1.47377	X	X	N/A	N/A	N/A	N/A	2.007	2.32506	2.16018	0.054	0	9	2	0.109
7539	59	319	0.799562	0.266006	0.824078	0.24149	S	T	0.061711	2.01356	X	X	N/A	N/A	N/A	N/A	1.86885	2.49503	2.15936	0.188	0.011	12	3	0.362
16498	121	122	0.653932	0.708215	0.938475	0.423672	M	E	0.059791	1.95076	X	X	N/A	N/A	N/A	N/A	2.05962	2.26353	2.15917	0.051	0	9	8	0.096
23451	238	271	0.650458	0.835159	0.998588	0.487029	W	E	0.074713	2.4388	X	X	N/A	N/A	N/A	N/A	2.41774	1.92787	2.15896	0.191	0.061	7	6	0.293
23509	239	309	0.771572	0.454328	0.909596	0.316304	L	T	0.07527	2.457	X	X	N/A	N/A	N/A	N/A	2.07118	2.2446	2.15614	0.041	0.036	7	9	0.058
18406	160	309	0.785238	0.454328	0.920677	0.318889	K	T	0.082078	2.67966	X	X	N/A	N/A	N/A	N/A	1.89935	2.44717	2.15593	0.206	0.001	10	5	0.195
5819	50	309	0.574529	0.454328	0.781764	0.247094	Q	T	0.069287	2.26134	X	X	N/A	N/A	N/A	N/A	2.24426	2.06657	2.15359	0.06	0.045	6	12	0.098
16370	120	122	0.535316	0.708215	0.888554	0.354978	V	E	0.058228	1.89966	X	X	N/A	N/A	N/A	N/A	2.10288	2.20386	2.15278	0.045	0.001	6	9	0.084
2454	22	104	0.20604	0.556961	0.610728	0.152273	F	I	0.062588	2.04224	X	X	N/A	N/A	N/A	N/A	2.34894	1.97206	2.15227	0.08	0.039	6	6	0.11
5519	49	125	0.215032	0.577798	0.577798	0.215032	F	E	0.072972	2.38186	X	X	N/A	N/A	N/A	N/A	1.92952	2.40042	2.15213	0.015	0.008	9	5	0.025
15613	114	179	0.108324	0.543295	0.543295	0.108324	F	T	0.054834	1.78868	X	X	N/A	N/A	N/A	N/A	2.43277	1.90215	2.15116	0.143	0.05	7	11	0.301
24162	264	268	0.231136	0.616701	0.666623	0.181215	G	E	0.061217	1.9974	X	X	N/A	N/A	N/A	N/A	2.04134	2.26575	2.15062	0.117	0.108	9	6	0.19
4598	41	229	0.60651	0.77829	0.913959	0.470841	V	K	0.065854	2.14906	X	X	N/A	N/A	N/A	N/A	2.24103	2.06313	2.15024	0.035	0.01	6	5	0.05
9574	72	121	0.678075	0.653932	0.925039	0.406968	V	M	0.070149	2.28952	X	X	N/A	N/A	N/A	N/A	1.91125	2.41853	2.14998	0.181	0.014	10	4	0.218
19456	170	246	0.532109	0.49605	0.737983	0.290176	P	F	0.065706	2.14424	X	X	N/A	N/A	N/A	N/A	2.15718	2.14248	2.14982	0.194	0.009	4	6	0.284
15430	112	321	0.556756	0.451202	0.774157	0.233801	M	A	0.072318	2.36047	X	X	N/A	N/A	N/A	N/A	2.00315	2.306	2.14925	0.176	0.067	10	7	0.223
14911	109	161	0.673507	0.634667	0.877101	0.431073	G	E	0.060863	1.98585	X	X	N/A	N/A	N/A	N/A	2.11375	2.18459	2.14888	0.161	0.092	10	8	0.275
16388	120	164	0.535316	0.700609	0.89616	0.339765	V	L	0.068001	2.21928	X	X	N/A	N/A	N/A	N/A	2.45617	1.87982	2.14876	0.078	0.035	3	14	0.134
3414	26	310	0.244738	0.449593	0.538068	0.156263	E	T	0.072038	2.35131	X	X	N/A	N/A	N/A	N/A	1.9434	2.37412	2.14799	0.041	0.034	9	5	0.07
5840	51	53	0.143895	0.282752	0.351524	0.075123	I	L	0.047822	1.55932	X	X	N/A	N/A	N/A	N/A	2.51568	1.83339	2.14761	0.032	0.001	6	9	0.076
23289	230	265	0.614489	0.711459	0.927394	0.398553	E	V	0.072164	2.35544	X	X	N/A	N/A	N/A	N/A	1.95646	2.35741	2.1476	0.344	0.111	10	2	0.484
14999	109	274	0.673507	0.697135	0.92415	0.446492	G	C	0.067054	2.1883	X	X	N/A	N/A	N/A	N/A	2.33092	1.97733	2.14686	0.199	0.004	9	11	0.319
9694	72	320	0.678075	0.334398	0.811531	0.200942	V	C	0.071974	2.34921	X	X	N/A	N/A	N/A	N/A	1.96121	2.3477	2.14577	0.176	0.06	8	9	0.301
6731	55	217	0.64374	0.601053	0.89616	0.348632	N	N	0.058555	1.91037	X	X	N/A	N/A	N/A	N/A	2.11285	2.17472	2.14356	0.083	0.012	7	7	0.138
15983	117	125	0.526758	0.577798	0.771572	0.332984	A	E	0.068506	2.23581	X	X	N/A	N/A	N/A	N/A	2.03871	2.25284	2.1431	0.046	0.039	6	7	0.068
20941	187	213	0.420548	0.498109	0.702592	0.216065	V	K	0.05672	1.85033	X	X	N/A	N/A	N/A	N/A	2.05611	2.23342	2.14293	0.013	0	9	4	0.02
10971	82	187	0.739077	0.420548	0.816988	0.342636	S	V	0.060177	1.96341	X	X	N/A	N/A	N/A	N/A	2.10265	2.18122	2.14157	0.069	0.028	6	5	0.107
16313	119	229	0.742923	0.77829	0.962991	0.558222	C	K	0.064795	2.11443	X	X	N/A	N/A	N/A	N/A	2.25705	2.02951	2.14026	0.223	0.017	5	6	0.359
15450	113	127	0.384575	0.30055	0.500235	0.184891	L	L	0.06526	2.12963	X	X	N/A	N/A	N/A	N/A	1.99132	2.29822	2.13928	0.125	0.09	7	7	0.232
408	11	263	0.713467	0.547142	0.920677	0.339932	R	I	0.067438	2.20086	X	X	N/A	N/A	N/A	N/A	2.02901	2.25215	2.13767	0.008	0.004	8	4	0.012
9196	69	91	0.539253	0.294323	0.653223	0.180352	K	L	0.06226	2.03153	X	X	N/A	N/A	N/A	N/A	2.148	2.12719	2.13757	0.091	0.066	7	10	0.144
749	13	116	0.658294	0.555637	0.895272	0.318659	S	Q	0.063222	2.063	X	X	N/A	N/A	N/A	N/A	2.18504	2.09059	2.13729	0.066	0.04	6	6	0.096
21030	197	216	0.488639	0.366225	0.648991	0.205873	G	M	0.065914	2.15101	X	X	N/A	N/A	N/A	N/A	1.80787	2.5264	2.13715	0.096	0.012	11	5	0.117
15898	116	206	0.555637	0.326818	0.706749	0.175706	Q	I	0.059853	1.95281	X	X	N/A	N/A	N/A	N/A	1.97916	2.30725	2.13692	0.095	0.018	11	3	0.139
4358	31	180	0.393016	0.393196	0.621207	0.165005	L	S	0.062083	2.02574	X	X	N/A	N/A	N/A	N/A	2.31244	1.97352	2.13627	0.133	0.048	6	10	0.189
18010	136	211	0.458666	0.415606	0.61002	0.264252	V	K	0.076673	2.5029	X	X	N/A	N/A	N/A	N/A	2.23362	2.04019	2.13472	0.247	0.126	7	8	0.305
16643	122	164	0.708215	0.700609	0.985152	0.423672	E	L	0.065963	2.15263	X	X	N/A	N/A	N/A	N/A	2.49914	1.82322	2.13459	0.075	0.013	5	16	0.14
18007	136	207	0.458666	0.396919	0.603302	0.252283	V	T	0.071696	2.34014	X	X	N/A	N/A	N/A	N/A	2.08867	2.18126	2.13446	0.247	0.098	10	5	0.334
6802	56	60	0.384024	0.410236	0.553115	0.241145	K	I	0.073676	2.40489	X	X	N/A	N/A	N/A	N/A	1.89397	2.40326	2.13347	0.163	0.028	11	4	0.23
22863	223	224	0.215317	0.495524	0.617627	0.093215	L	G	0.05314	1.73327	X	X	N/A	N/A	N/A	N/A	2.6705	1.70288	2.13249	0.039	0.017	5	14	0.101
1034	14	218	0.614861	0.625053	0.816988	0.422926	I	S	0.060406	1.97088	X	X	N/A	N/A	N/A	N/A	2.17961	2.08574	2.13216	0.127	0.053	8	9	0.222
1504	16	269	0.505946	0.481921	0.599366	0.388501	P	D	0.088358	2.88503	X	X	N/A	N/A	N/A	N/A	2.07433	2.19059	2.13167	0.081	0.071	11	5	0.084
18836	164	267	0.700609	0.574554	0.949555	0.325607	L	L	0.069087	2.25479	X	X	N/A	N/A	N/A	N/A	1.90999	2.37239	2.12867	0.044	0.036	13	9	0.073
6941	56	243	0.384024	0.45792	0.54826	0.293683	K	V	0.08095	2.64277	X	X	N/A	N/A	N/A	N/A	2.08085	2.17672	2.12825	0.156	0.051	10	8	0.204
15515	113	226	0.384575	0.391293	0.54826	0.227608	L	G	0.074657	2.43695	X	X	N/A	N/A	N/A	N/A	2.27752	1.98855	2.12814	0.215	0.008	5	12	0.266
507	12	92	0.751418	0.695874	1.00967	0.437624	E	K	0.077846	2.54126	X	X	N/A	N/A	N/A	N/A	1.79388	2.52267	2.12729	0.343	0.105	11	6	0.555
2464	22	115	0.20604	0.488147	0.535316	0.158871	F	K	0.068104	2.22266	X	X	N/A	N/A	N/A	N/A	2.55525	1.76697	2.12487	0.077	0.059	4	11	0.131
6521	54	187	0.503656	0.420548	0.67173	0.252474	H	V	0.061222	1.99758	X	X	N/A	N/A	N/A	N/A	2.03359	2.21903	2.12429	0.012	0.011	5	3	0.019
16341	119	271	0.742923	0.835159	0.998588	0.579494	C	E	0.070813	2.31123	X	X	N/A	N/A	N/A	N/A	2.46908	1.82591	2.12328	0.197	0.001	4	8	0.317
3803	28	255	0.248208	0.429041	0.512664	0.164586	S	P	0.066841	2.18134	X	X	N/A	N/A	N/A	N/A	2.48801	1.81105	2.12271	0.222	0.002	6	10	0.417
13068	95	227	0.298506	0.69949	0.78937	0.208626	I	Y	0.061204	1.997	X	X	N/A	N/A	N/A	N/A	2.31294	1.94645	2.12179	0.186	0.017	7	8	0.31
23016	225	272	0.528599	0.512434	0.686943	0.354089	C	D	0.072768	2.3752	X	X	N/A	N/A	N/A	N/A	1.99102	2.2578	2.12021	0.081	0.039	11	5	0.106
7206	58	92	0.640266	0.695874	0.938475	0.397665	K	K	0.061715	2.0137	X	X	N/A	N/A	N/A	N/A	2.24952	1.99734	2.11968	0.016	0.01	6	9	0.027
557	12	167	0.751418	0.753774	1.01639	0.488806	E	K	0.08468	2.76476	X	X	N/A	N/A	N/A	N/A	1.95224	2.29885	2.11847	0.147	0.125	8	2	0.158
18282	159	268	0.775046	0.616701	0.967354	0.424394	S	E	0.065358	2.13284	X	X	N/A	N/A	N/A	N/A	1.85461	2.41945	2.11828	0.065	0.052	8	3	0.111
319	11	125	0.713467	0.577798	0.859303	0.431962	R	E	0.067308	2.19662	X	X	N/A	N/A	N/A	N/A	2.02507	2.21325	2.11707	0.131	0.056	10	8	0.176
6137	52	186	0.572174	0.639377	0.870755	0.340796	T	F	0.07169	2.33991	X	X	N/A	N/A	N/A	N/A	2.3435	1.91066	2.11604	0.124	0.055	3	9	0.154
7102	57	211	0.30055	0.415606	0.482436	0.23372	D	K	0.083908	2.73952	X	X	N/A	N/A	N/A	N/A	2.00389	2.2326	2.11516	0.231	0.016	11	6	0.285
17615	131	135	0.433608	0.542201	0.620112	0.355697	G	L	0.085331	2.78606	X	X	N/A	N/A	N/A	N/A	1.85962	2.40565	2.11508	0.052	0.004	19	3	0.063
1067	14	265	0.614861	0.711459	0.89616	0.43016	I	V	0.061635	2.01109	X	X	N/A	N/A	N/A	N/A	2.22425	2.0112	2.11504	0.04	0.029	8	3	0.068
13594	99	116	0.410236	0.555637	0.750157	0.215716	E	Q	0.065653	2.14249	X	X	N/A	N/A	N/A	N/A	2.05992	2.171	2.11473	0.12	0.077	10	4	0.161
14138	102	268	0.366225	0.616701	0.757248	0.225679	P	E	0.05675	1.85133	X	X	N/A	N/A	N/A	N/A	2.12785	2.09995	2.11385	0.159	0.126	5	8	0.274
22817	222	245	0.477067	0.539535	0.729258	0.287344	Y	K	0.060483	1.97339	X	X	N/A	N/A	N/A	N/A	2.13806	2.0893	2.11354	0.082	0.01	9	3	0.143
19184	167	324	0.753774	0.436399	0.91307	0.277103	K	C	0.069041	2.25328	X	X	N/A	N/A	N/A	N/A	1.87101	2.38749	2.11353	0.395	0.043	7	7	0.646
15116	110	243	0.359507	0.45792	0.523744	0.293683	D	V	0.08436	2.75428	X	X	N/A	N/A	N/A	N/A	1.96886	2.26855	2.1134	0.13	0.112	10	7	0.148
22776	221	274	0.652465	0.697135	0.949555	0.400044	T	C	0.069852	2.27981	X	X	N/A	N/A	N/A	N/A	2.16628	2.06027	2.11261	0.156	0.017	5	8	0.217
1563	17	60	0.532535	0.410236	0.647214	0.295558	W	I	0.068707	2.24238	X	X	N/A	N/A	N/A	N/A	1.98935	2.24139	2.11161	0.126	0.102	6	5	0.179
19868	174	264	0.108324	0.231136	0.248934	0.090525	W	G	0.057627	1.88	X	X	N/A	N/A	N/A	N/A	2.31967	1.92207	2.11153	0.027	0.015	6	9	0.044
24430	273	275	0.450854	0.567706	0.767209	0.25135	W	K	0.065784	2.14677	X	X	N/A	N/A	N/A	N/A	1.9619	2.27108	2.11084	0.221	0.115	7	8	0.359
21921	208	227	0.143895	0.69949	0.69949	0.143895	Q	Y	0.054754	1.78603	X	X	N/A	N/A	N/A	N/A	2.55949	1.7395	2.11003	0.023	0.011	2	14	0.031
13430	98	100	0.231298	0.559833	0.623882	0.167249	F	K	0.060836	1.98496	X	X	N/A	N/A	N/A	N/A	2.2804	1.95143	2.10951	0.141	0.114	6	8	0.216
24735	322	325	0.421087	0.357333	0.631771	0.146649	A	T	0.065329	2.1319	X	X	N/A	N/A	N/A	N/A	1.98525	2.23946	2.10853	0.123	0.002	11	4	0.175
12052	89	109	0.586212	0.673507	0.877473	0.382246	E	G	0.05806	1.89417	X	X	N/A	N/A	N/A	N/A	2.20193	2.01543	2.10662	0.174	0.063	4	11	0.279
18976	166	167	0.770683	0.753774	0.99187	0.532587	N	K	0.07799	2.54596	X	X	N/A	N/A	N/A	N/A	2.09624	2.11583	2.10601	0.187	0.031	4	5	0.237
9993	74	230	0.758136	0.614489	0.920677	0.451948	A	E	0.067684	2.2089	X	X	N/A	N/A	N/A	N/A	2.41141	1.83468	2.10337	0.059	0.008	3	12	0.094
3469	27	79	0.17219	0.61015	0.666789	0.115551	G	N	0.05931	1.93506	X	X	N/A	N/A	N/A	N/A	2.73003	1.62013	2.10309	0.179	0.085	7	15	0.354
5010	43	253	0.224418	0.351524	0.433608	0.142334	Y	I	0.060682	1.97991	X	X	N/A	N/A	N/A	N/A	2.22373	1.98801	2.10257	0.115	0.072	3	11	0.185
4106	30	104	0.707327	0.556961	0.835159	0.429129	L	I	0.064882	2.11729	X	X	N/A	N/A	N/A	N/A	2.16186	2.04456	2.10239	0.102	0.049	4	4	0.14
7503	59	245	0.799562	0.539535	0.888554	0.450543	S	K	0.064929	2.1188	X	X	N/A	N/A	N/A	N/A	1.96823	2.24312	2.10119	0.097	0.086	11	1	0.147
14559	105	254	0.247155	0.30055	0.42689	0.120816	T	I	0.05269	1.71855	X	X	N/A	N/A	N/A	N/A	2.02624	2.17869	2.10108	0.044	0.032	12	10	0.088
3313	26	131	0.244738	0.433608	0.469204	0.209142	E	G	0.086668	2.82977	X	X	N/A	N/A	N/A	N/A	2.33685	1.8888	2.10092	0.187	0.044	6	18	0.246
6669	55	120	0.64374	0.535316	0.847128	0.331928	N	V	0.058186	1.89828	X	X	N/A	N/A	N/A	N/A	2.09946	2.10136	2.10041	0.265	0.07	9	7	0.453
9847	73	270	0.317604	0.449	0.601053	0.165551	I	F	0.059538	1.94251	X	X	N/A	N/A	N/A	N/A	2.05303	2.14789	2.09992	0.149	0.121	6	9	0.236
15796	115	243	0.488147	0.45792	0.599366	0.346702	K	V	0.079402	2.59216	X	X	N/A	N/A	N/A	N/A	2.06098	2.13504	2.09768	0.154	0.058	4	9	0.181
21831	207	212	0.396919	0.214505	0.44684	0.164584	T	D	0.064137	2.09292	X	X	N/A	N/A	N/A	N/A	1.95151	2.25147	2.09613	0.218	0.004	6	6	0.345
7381	59	81	0.799562	0.596174	0.909596	0.48614	S	V	0.06898	2.2513	X	X	N/A	N/A	N/A	N/A	2.09334	2.09855	2.09594	0.202	0.08	7	6	0.267
19032	166	239	0.770683	0.771572	0.980789	0.561466	N	L	0.077043	2.51499	X	X	N/A	N/A	N/A	N/A	2.07054	2.12051	2.09538	0.322	0.011	6	4	0.392
14111	102	227	0.366225	0.69949	0.79919	0.266526	P	Y	0.060687	1.98009	X	X	N/A	N/A	N/A	N/A	2.27499	1.92986	2.09533	0.049	0.008	2	9	0.068
23326	231	240	0.686054	0.621207	0.88508	0.422181	K	D	0.069075	2.25441	X	X	N/A	N/A	N/A	N/A	2.1821	2.00723	2.09284	0.158	0.066	4	7	0.209
8942	67	226	0.635555	0.391293	0.700379	0.32647	T	G	0.06829	2.22872	X	X	N/A	N/A	N/A	N/A	2.40512	1.81913	2.09171	0.253	0.058	4	17	0.388
7778	61	110	0.248934	0.359507	0.401822	0.20662	L	D	0.087124	2.8447	X	X	N/A	N/A	N/A	N/A	2.1512	2.03333	2.09143	0.09	0.006	10	8	0.103
12378	91	120	0.294323	0.535316	0.653223	0.176416	L	V	0.059492	1.941	X	X	N/A	N/A	N/A	N/A	2.03295	2.14857	2.08996	0.119	0.041	12	5	0.189
11263	84	125	0.517092	0.577798	0.739077	0.355813	K	E	0.062199	2.02953	X	X	N/A	N/A	N/A	N/A	2.136	2.04442	2.08971	0.208	0.026	8	10	0.362
1288	15	269	0.531121	0.481921	0.659941	0.353101	N	D	0.074372	2.42763	X	X	N/A	N/A	N/A	N/A	2.36839	1.84315	2.08933	0.224	0.016	5	11	0.344
21946	208	266	0.143895	0.248934	0.30055	0.092279	Q	K	0.054414	1.77491	X	X	N/A	N/A	N/A	N/A	2.54365	1.71587	2.08916	0.225	0.006	4	9	0.468
13105	95	278	0.298506	0.714561	0.811531	0.201535	I	K	0.065079	2.12372	X	X	N/A	N/A	N/A	N/A	2.45884	1.77382	2.08843	0.127	0.009	6	8	0.212
7694	60	256	0.410236	0.526758	0.678448	0.258547	I	V	0.060565	1.9761	X	X	N/A	N/A	N/A	N/A	1.97615	2.20645	2.08813	0.32	0.077	9	5	0.557
22487	217	229	0.601053	0.77829	0.956273	0.42307	N	K	0.061195	1.9967	X	X	N/A	N/A	N/A	N/A	2.27298	1.9152	2.08643	0.081	0.029	5	10	0.117
2555	22	247	0.20604	0.599828	0.642851	0.163018	F	S	0.060865	1.98591	X	X	N/A	N/A	N/A	N/A	2.28449	1.90356	2.08535	0.212	0.04	10	10	0.359
18807	164	224	0.700609	0.495524	0.91307	0.283063	L	G	0.06997	2.28369	X	X	N/A	N/A	N/A	N/A	1.93451	2.2409	2.08208	0.078	0.026	11	8	0.126
18417	160	320	0.785238	0.334398	0.888554	0.231082	K	C	0.075774	2.47349	X	X	N/A	N/A	N/A	N/A	1.75208	2.47126	2.08083	0.071	0.04	10	6	0.121
9022	68	93	0.477956	0.610728	0.805908	0.282776	W	V	0.066265	2.1625	X	X	N/A	N/A	N/A	N/A	1.94231	2.22794	2.08023	0.136	0.036	11	5	0.2
220	10	326	0.807169	0.457778	0.967354	0.297593	R	T	0.070254	2.29298	X	X	N/A	N/A	N/A	N/A	1.80142	2.39821	2.07851	0.143	0.139	11	6	0.24
639	12	274	0.751418	0.697135	1.01639	0.432167	E	C	0.07965	2.60027	X	X	N/A	N/A	N/A	N/A	1.83568	2.35069	2.07728	0.213	0.059	10	6	0.297
19860	174	253	0.108324	0.351524	0.351524	0.108324	W	I	0.057176	1.86527	X	X	N/A	N/A	N/A	N/A	2.30158	1.87342	2.07649	0.188	0.021	8	12	0.385
969	14	118	0.614861	0.672619	0.878362	0.409118	I	F	0.058799	1.91834	X	X	N/A	N/A	N/A	N/A	2.12124	2.03206	2.07617	0.164	0.021	10	4	0.279
6546	54	222	0.503656	0.477067	0.696246	0.284477	H	Y	0.060579	1.97656	X	X	N/A	N/A	N/A	N/A	2.0122	2.14145	2.07582	0.06	0.003	9	7	0.079
17387	129	167	0.757248	0.753774	0.974072	0.53695	I	K	0.067726	2.21027	X	X	N/A	N/A	N/A	N/A	2.34579	1.83503	2.07475	0.262	0.056	9	8	0.456
10619	80	167	0.727996	0.753774	0.974072	0.507699	A	K	0.063671	2.07767	X	X	N/A	N/A	N/A	N/A	2.49669	1.7241	2.07474	0.193	0.003	4	11	0.321
19182	167	322	0.753774	0.421087	0.902878	0.271982	K	A	0.072264	2.3587	X	X	N/A	N/A	N/A	N/A	1.95918	2.19535	2.07391	0.203	0.105	6	7	0.289
9111	68	218	0.477956	0.625053	0.77829	0.324718	W	S	0.065171	2.12673	X	X	N/A	N/A	N/A	N/A	1.91026	2.25147	2.07386	0.294	0.001	13	6	0.386
5245	47	323	0.711459	0.452178	0.864038	0.2996	L	C	0.063576	2.07457	X	X	N/A	N/A	N/A	N/A	2.13278	2.01569	2.07341	0.113	0.054	8	11	0.179
19788	173	313	0.803925	0.422553	0.902878	0.3236	K	A	0.065896	2.15043	X	X	N/A	N/A	N/A	N/A	1.77961	2.41316	2.07231	0.066	0.011	13	3	0.075
7051	57	125	0.30055	0.577798	0.602314	0.276034	D	E	0.07391	2.41252	X	X	N/A	N/A	N/A	N/A	1.76556	2.43142	2.07191	0.188	0.024	17	3	0.233
1776	18	59	0.524502	0.799562	0.909596	0.414468	I	S	0.071072	2.3197	X	X	N/A	N/A	N/A	N/A	1.98564	2.15794	2.07	0.163	0	6	5	0.184
3883	29	84	0.163416	0.517092	0.517092	0.163416	F	K	0.067891	2.21568	X	X	N/A	N/A	N/A	N/A	1.83642	2.33191	2.06939	0.065	0.019	9	6	0.112
724	13	90	0.658294	0.635903	0.925039	0.369158	S	D	0.061986	2.02257	X	X	N/A	N/A	N/A	N/A	2.14213	1.99911	2.06938	0.096	0.005	7	8	0.136
4403	31	240	0.393016	0.621207	0.775046	0.239176	L	D	0.062906	2.05265	X	X	N/A	N/A	N/A	N/A	2.343	1.82727	2.06913	0.035	0.027	5	9	0.048
19095	167	181	0.753774	0.231378	0.811531	0.173621	K	G	0.064356	2.10008	X	X	N/A	N/A	N/A	N/A	1.74284	2.45237	2.06738	0.132	0.022	10	6	0.271
15329	112	165	0.556756	0.811531	0.974072	0.394215	M	I	0.075397	2.46116	X	X	N/A	N/A	N/A	N/A	2.08843	2.04589	2.06705	0.101	0.005	9	7	0.128
17391	129	171	0.757248	0.631771	0.89616	0.492858	I	N	0.059701	1.94784	X	X	N/A	N/A	N/A	N/A	2.06444	2.06901	2.06673	0.035	0.011	9	6	0.057
10372	78	312	0.563306	0.437419	0.781764	0.218961	D	C	0.05944	1.93928	X	X	N/A	N/A	N/A	N/A	2.03431	2.09402	2.06395	0.039	0.035	6	4	0.072
24384	271	310	0.835159	0.449593	0.956273	0.328479	E	T	0.070786	2.31035	X	X	N/A	N/A	N/A	N/A	1.8252	2.33295	2.06351	0.198	0.1	9	6	0.337
18840	164	271	0.700609	0.835159	1.03418	0.501583	L	E	0.077209	2.52042	X	X	N/A	N/A	N/A	N/A	2.13557	1.99313	2.06312	0.082	0.063	7	5	0.085
13650	99	206	0.410236	0.326818	0.593819	0.143235	E	I	0.059311	1.93509	X	X	N/A	N/A	N/A	N/A	1.86147	2.28643	2.06304	0.236	0.078	11	4	0.397
16920	124	200	0.53489	0.493002	0.691306	0.336587	K	V	0.069524	2.2691	X	X	N/A	N/A	N/A	N/A	2.03579	2.09026	2.06284	0.151	0.022	13	6	0.217
5304	48	105	0.671152	0.247155	0.706749	0.211559	G	T	0.063295	2.06539	X	X	N/A	N/A	N/A	N/A	1.74832	2.43232	2.06215	0.091	0.038	13	5	0.162
17663	131	215	0.433608	0.196707	0.451406	0.178908	G	L	0.071053	2.31908	X	X	N/A	N/A	N/A	N/A	1.54799	2.74361	2.06084	0.188	0.077	27	2	0.319
13986	101	262	0.090525	0.450854	0.450854	0.090525	Y	L	0.050938	1.66124	X	X	N/A	N/A	N/A	N/A	2.4607	1.72576	2.06073	0.057	0.053	7	13	0.127
7537	59	317	0.799562	0.347538	0.889442	0.257658	S	A	0.061381	2.00277	X	X	N/A	N/A	N/A	N/A	1.85866	2.27875	2.05801	0.183	0.004	14	4	0.277
9076	68	172	0.477956	0.575312	0.753774	0.299494	W	F	0.068028	2.22017	X	X	N/A	N/A	N/A	N/A	1.99395	2.12409	2.05799	0.242	0.058	10	6	0.38
14528	105	212	0.247155	0.214505	0.348427	0.113233	T	D	0.055994	1.82658	X	X	N/A	N/A	N/A	N/A	2.15275	1.96662	2.05758	0.162	0.019	9	9	0.256
7037	57	111	0.30055	0.374706	0.473363	0.201893	D	Y	0.076559	2.49916	X	X	N/A	N/A	N/A	N/A	1.82871	2.31186	2.05614	0.087	0.085	16	4	0.126
17526	130	187	0.523514	0.420548	0.707097	0.236965	N	V	0.056774	1.8521	X	X	N/A	N/A	N/A	N/A	2.05349	2.05806	2.05577	0.051	0.002	7	7	0.082
9393	71	114	0.108324	0.108324	0.161693	0.054954	G	F	0.043836	1.42899	X	X	N/A	N/A	N/A	N/A	2.16941	1.94642	2.05489	0.166	0.039	7	11	0.349
18347	160	205	0.785238	0.625569	0.949555	0.461252	K	S	0.073987	2.41506	X	X	N/A	N/A	N/A	N/A	1.71033	2.46666	2.05397	0.165	0.152	12	5	0.248
1122	15	50	0.531121	0.574529	0.763593	0.342057	N	Q	0.063964	2.08725	X	X	N/A	N/A	N/A	N/A	2.03606	2.07141	2.05366	0.019	0.009	7	9	0.027
8315	64	100	0.30921	0.559833	0.64168	0.227362	I	K	0.061413	2.00384	X	X	N/A	N/A	N/A	N/A	2.1396	1.97003	2.05307	0.053	0.019	8	7	0.087
21033	197	219	0.488639	0.274581	0.580153	0.183067	G	L	0.067796	2.21257	X	X	N/A	N/A	N/A	N/A	1.85963	2.2636	2.0517	0.018	0.005	8	7	0.029
12773	93	245	0.610728	0.539535	0.841504	0.308759	V	K	0.060181	1.96354	X	X	N/A	N/A	N/A	N/A	2.02297	2.07885	2.05072	0.062	0.016	7	4	0.095
13012	95	160	0.298506	0.785238	0.852957	0.230786	I	K	0.06935	2.26339	X	X	N/A	N/A	N/A	N/A	2.61965	1.602	2.04858	0.14	0.019	5	13	0.233
15799	115	247	0.488147	0.599828	0.696246	0.39173	K	S	0.07186	2.34549	X	X	N/A	N/A	N/A	N/A	1.86471	2.24976	2.04821	0.003	0.001	9	6	0.004
4237	30	315	0.707327	0.432745	0.860564	0.279508	L	T	0.061763	2.01526	X	X	N/A	N/A	N/A	N/A	2.05671	2.03973	2.0482	0.106	0.041	4	7	0.182
10055	75	85	0.671358	0.317604	0.792844	0.196117	N	V	0.056233	1.83441	X	X	N/A	N/A	N/A	N/A	1.83429	2.28679	2.04808	0.183	0.141	8	3	0.334
9507	71	277	0.108324	0.68258	0.68258	0.108324	G	A	0.048883	1.59405	X	X	N/A	N/A	N/A	N/A	2.41835	1.73364	2.04757	0.024	0.022	4	13	0.059
19537	171	219	0.631771	0.274581	0.710571	0.195781	N	L	0.060157	1.96276	X	X	N/A	N/A	N/A	N/A	2.08494	2.0094	2.04682	0.177	0.015	5	10	0.286
10216	75	326	0.671358	0.457778	0.88508	0.244055	N	T	0.061307	2.00034	X	X	N/A	N/A	N/A	N/A	2.00071	2.09359	2.04663	0.025	0.011	5	9	0.043
48	10	72	0.807169	0.678075	0.998588	0.486656	R	V	0.077301	2.52343	X	X	N/A	N/A	N/A	N/A	1.98427	2.10705	2.04474	0.23	0.003	10	6	0.265
23265	229	325	0.77829	0.357333	0.878362	0.257261	K	T	0.062397	2.036	X	X	N/A	N/A	N/A	N/A	1.95337	2.13928	2.04421	0.049	0.039	9	7	0.078
12295	90	229	0.635903	0.77829	0.956273	0.45792	D	K	0.064275	2.09741	X	X	N/A	N/A	N/A	N/A	2.07322	2.013	2.04289	0.069	0.036	7	7	0.098
8358	64	168	0.30921	0.800451	0.842765	0.266895	I	N	0.057805	1.88582	X	X	N/A	N/A	N/A	N/A	2.01432	2.07042	2.04218	0.184	0.089	11	6	0.303
9540	72	86	0.678075	0.732731	0.931757	0.47905	V	T	0.063117	2.05955	X	X	N/A	N/A	N/A	N/A	1.71873	2.42632	2.0421	0.098	0.084	13	2	0.144
23358	231	311	0.686054	0.436735	0.867282	0.255508	K	C	0.061348	2.0017	X	X	N/A	N/A	N/A	N/A	1.9361	2.15355	2.04193	0.108	0.007	8	6	0.138
16832	123	243	0.649569	0.45792	0.737983	0.369506	N	V	0.06408	2.09105	X	X	N/A	N/A	N/A	N/A	2.41874	1.72243	2.0411	0.009	0.002	5	15	0.01
1152	15	83	0.531121	0.489794	0.724895	0.29602	N	L	0.061301	2.00017	X	X	N/A	N/A	N/A	N/A	1.95103	2.1323	2.03965	0.058	0.031	10	5	0.089
17909	135	226	0.542201	0.391293	0.641012	0.292482	L	G	0.074421	2.42924	X	X	N/A	N/A	N/A	N/A	2.09732	1.98227	2.03899	0.019	0.017	7	13	0.023
6811	56	69	0.384024	0.539253	0.651346	0.27193	K	K	0.068456	2.23416	X	X	N/A	N/A	N/A	N/A	1.75987	2.362	2.03882	0.203	0.018	14	6	0.327
13618	99	164	0.410236	0.700609	0.852957	0.257888	E	L	0.069179	2.25781	X	X	N/A	N/A	N/A	N/A	2.17025	1.91254	2.03733	0.088	0.003	7	12	0.118
13696	99	267	0.410236	0.574554	0.775046	0.209744	E	L	0.061975	2.02221	X	X	N/A	N/A	N/A	N/A	1.94483	2.12817	2.03444	0.087	0.002	11	11	0.117
6169	52	228	0.572174	0.620112	0.878362	0.313924	T	I	0.062533	2.04044	X	X	N/A	N/A	N/A	N/A	2.04403	2.02253	2.03325	0.077	0.001	10	9	0.108
2006	19	79	0.494635	0.61015	0.841877	0.262909	L	N	0.065172	2.12676	X	X	N/A	N/A	N/A	N/A	2.32199	1.7804	2.03324	0.233	0.045	8	11	0.373
9837	73	257	0.317604	0.409092	0.552689	0.174007	I	F	0.063213	2.06269	X	X	N/A	N/A	N/A	N/A	2.1793	1.88877	2.02884	0.106	0.019	3	8	0.134
12064	89	121	0.586212	0.653932	0.895272	0.344872	E	M	0.056135	1.83121	X	X	N/A	N/A	N/A	N/A	2.1288	1.93294	2.0285	0.086	0.034	5	13	0.167
15166	111	115	0.374706	0.488147	0.599828	0.263025	Y	K	0.072411	2.36352	X	X	N/A	N/A	N/A	N/A	2.18684	1.87905	2.02711	0.015	0.002	6	6	0.017
6218	52	321	0.572174	0.451202	0.792844	0.230532	T	A	0.062775	2.04838	X	X	N/A	N/A	N/A	N/A	2.05194	2.0023	2.02697	0.13	0.008	8	10	0.234
20668	184	203	0.317026	0.66042	0.781391	0.196054	C	V	0.059653	1.94626	X	X	N/A	N/A	N/A	N/A	2.08429	1.97096	2.02683	0.027	0.017	10	10	0.046
19273	168	278	0.800451	0.714561	1.02747	0.487545	N	K	0.064791	2.11431	X	X	N/A	N/A	N/A	N/A	2.32447	1.76592	2.02604	0.03	0.003	5	9	0.05
7741	61	69	0.248934	0.539253	0.581568	0.20662	L	K	0.069358	2.26366	X	X	N/A	N/A	N/A	N/A	1.71359	2.39315	2.02506	0.026	0.022	15	4	0.042
4887	43	83	0.224418	0.489794	0.556625	0.157587	Y	L	0.056707	1.8499	X	X	N/A	N/A	N/A	N/A	2.0786	1.97254	2.02488	0.07	0.019	5	9	0.111
1624	17	125	0.532535	0.577798	0.713336	0.396997	W	E	0.065601	2.14078	X	X	N/A	N/A	N/A	N/A	1.89899	2.15684	2.02381	0.186	0.111	8	9	0.238
8321	64	107	0.30921	0.054419	0.30921	0.054419	I	K	0.038247	1.24618	X	X	N/A	N/A	N/A	N/A	1.33521	3.06351	2.02248	0.101	0.006	21	2	0.423
22568	218	255	0.625053	0.429041	0.714044	0.34005	S	P	0.066085	2.15662	X	X	N/A	N/A	N/A	N/A	2.28326	1.79056	2.02196	0.044	0.03	5	12	0.055
9811	73	220	0.317604	0.532817	0.643367	0.207054	I	I	0.062628	2.04357	X	X	N/A	N/A	N/A	N/A	2.1592	1.89292	2.02168	0.101	0.098	5	10	0.16
4824	42	269	0.452551	0.481921	0.591234	0.343239	G	D	0.081105	2.64783	X	X	N/A	N/A	N/A	N/A	2.03024	2.01041	2.0203	0.139	0.103	9	8	0.163
19067	166	313	0.770683	0.422553	0.89616	0.297076	N	A	0.06445	2.10316	X	X	N/A	N/A	N/A	N/A	1.7289	2.36033	2.0201	0.093	0.046	11	5	0.113
2833	24	61	0.054419	0.248934	0.248934	0.054419	D	L	0.040686	1.32597	X	X	N/A	N/A	N/A	N/A	4.05093	1.00734	2.02006	0.175	0.039	2	36	1.06
6042	52	62	0.572174	0.649569	0.849483	0.37226	T	E	0.060176	1.96336	X	X	N/A	N/A	N/A	N/A	1.96695	2.07349	2.01952	0.237	0.034	10	7	0.391
10449	79	165	0.61015	0.811531	1.00967	0.412014	N	I	0.074171	2.42108	X	X	N/A	N/A	N/A	N/A	2.02644	2.01225	2.01933	0.271	0.025	10	10	0.371
12996	95	120	0.298506	0.535316	0.669145	0.164678	I	V	0.054646	1.78252	X	X	N/A	N/A	N/A	N/A	2.06602	1.97339	2.01918	0.037	0.014	9	10	0.062
16638	122	159	0.708215	0.775046	0.99187	0.491391	E	S	0.061603	2.01003	X	X	N/A	N/A	N/A	N/A	2.3327	1.74683	2.01862	0.051	0.04	7	11	0.095
4320	31	117	0.393016	0.526758	0.713672	0.206102	L	A	0.060627	1.97812	X	X	N/A	N/A	N/A	N/A	2.25837	1.80416	2.01853	0.021	0.009	7	9	0.026
6012	51	278	0.143895	0.714561	0.74344	0.115016	I	K	0.053348	1.74006	X	X	N/A	N/A	N/A	N/A	2.80539	1.45224	2.01844	0.181	0.009	5	21	0.424
13428	97	328	0.415091	0.276641	0.522625	0.169106	H	T	0.065408	2.13447	X	X	N/A	N/A	N/A	N/A	1.68151	2.4183	2.01653	0.107	0.069	16	2	0.132
9466	71	222	0.108324	0.477067	0.494865	0.090525	G	Y	0.048198	1.57162	X	X	N/A	N/A	N/A	N/A	2.38456	1.70358	2.01551	0.101	0.089	6	13	0.266
9590	72	161	0.678075	0.634667	0.920677	0.392066	V	E	0.064452	2.10321	X	X	N/A	N/A	N/A	N/A	1.75528	2.31405	2.01539	0.117	0.044	11	7	0.2
24261	267	271	0.574554	0.835159	1.00967	0.400044	L	E	0.067737	2.21065	X	X	N/A	N/A	N/A	N/A	2.32603	1.74548	2.01495	0.188	0.114	11	10	0.312
16957	124	243	0.53489	0.45792	0.644629	0.348182	K	V	0.071807	2.34375	X	X	N/A	N/A	N/A	N/A	2.10289	1.93051	2.01485	0.137	0.075	11	12	0.159
21269	200	202	0.493002	0.365888	0.606084	0.252806	V	L	0.068845	2.24687	X	X	N/A	N/A	N/A	N/A	2.06982	1.96035	2.01434	0.216	0.072	8	11	0.272
4980	43	212	0.224418	0.214505	0.327008	0.111915	Y	D	0.056129	1.83102	X	X	N/A	N/A	N/A	N/A	2.0575	1.97134	2.01396	0.004	0.003	6	8	0.007
13388	97	255	0.415091	0.429041	0.573435	0.270697	H	P	0.076285	2.49019	X	X	N/A	N/A	N/A	N/A	1.96099	2.06695	2.01327	0.133	0.047	12	6	0.164
6830	56	91	0.384024	0.294323	0.505946	0.172401	K	L	0.067919	2.21659	X	X	N/A	N/A	N/A	N/A	1.74607	2.31984	2.01261	0.066	0.058	15	7	0.104
3024	25	41	0.23039	0.60651	0.690045	0.146855	A	V	0.054834	1.78866	X	X	N/A	N/A	N/A	N/A	2.17249	1.86436	2.01254	0.048	0.044	6	12	0.088
13575	98	325	0.231298	0.357333	0.481921	0.10671	F	T	0.056111	1.83043	X	X	N/A	N/A	N/A	N/A	2.10393	1.92451	2.01222	0.033	0.009	11	10	0.063
23430	238	241	0.650458	0.660277	0.920677	0.390058	W	F	0.056934	1.85733	X	X	N/A	N/A	N/A	N/A	1.84033	2.19997	2.01213	0.019	0.005	14	7	0.034
15100	110	222	0.359507	0.477067	0.573435	0.263139	D	Y	0.070041	2.28601	X	X	N/A	N/A	N/A	N/A	1.63491	2.47609	2.01201	0.244	0.007	15	4	0.427
19047	166	263	0.770683	0.547142	0.956273	0.361552	N	I	0.067185	2.19259	X	X	N/A	N/A	N/A	N/A	1.8031	2.2437	2.01138	0.096	0.02	6	5	0.144
1609	17	110	0.532535	0.359507	0.57485	0.317193	W	D	0.077245	2.52159	X	X	N/A	N/A	N/A	N/A	2.23774	1.80292	2.0086	0.039	0.022	3	11	0.045
19566	171	262	0.631771	0.450854	0.770311	0.312314	N	L	0.058621	1.91251	X	X	N/A	N/A	N/A	N/A	2.03129	1.98572	2.00838	0.178	0.1	7	10	0.29
24406	272	276	0.512434	0.606677	0.77829	0.34082	D	V	0.060316	1.96796	X	X	N/A	N/A	N/A	N/A	1.87061	2.15525	2.00789	0.117	0.051	9	5	0.216
13941	101	202	0.090525	0.365888	0.365888	0.090525	Y	L	0.05413	1.76564	X	X	N/A	N/A	N/A	N/A	2.61444	1.54206	2.00789	0.052	0.025	5	23	0.116
19186	167	326	0.753774	0.457778	0.931757	0.279794	K	T	0.066016	2.15435	X	X	N/A	N/A	N/A	N/A	1.78825	2.25392	2.00763	0.126	0.054	9	7	0.218
568	12	179	0.751418	0.543295	0.956273	0.338441	E	T	0.071026	2.3182	X	X	N/A	N/A	N/A	N/A	1.63583	2.46367	2.00752	0.234	0	16	4	0.208
20670	184	205	0.317026	0.625569	0.757248	0.185347	C	S	0.058824	1.91914	X	X	N/A	N/A	N/A	N/A	2.05543	1.9593	2.00679	0.077	0.062	11	9	0.132
22522	217	278	0.601053	0.714561	0.956273	0.35934	N	K	0.063062	2.05775	X	X	N/A	N/A	N/A	N/A	2.34246	1.71853	2.00638	0.061	0.009	5	11	0.102
14363	104	180	0.556961	0.393196	0.715822	0.234335	I	S	0.063391	2.06852	X	X	N/A	N/A	N/A	N/A	1.99744	2.01498	2.00619	0.043	0.026	5	9	0.061
24125	263	265	0.547142	0.711459	0.931757	0.326844	I	V	0.060738	1.98174	X	X	N/A	N/A	N/A	N/A	2.02851	1.9817	2.00497	0.056	0.019	9	4	0.078
15104	110	226	0.359507	0.391293	0.500235	0.250566	D	G	0.080391	2.62448	X	X	N/A	N/A	N/A	N/A	1.8763	2.14113	2.00435	0.103	0.08	11	10	0.118
23689	243	269	0.45792	0.481921	0.599366	0.340476	V	D	0.077617	2.53378	X	X	N/A	N/A	N/A	N/A	2.08697	1.92376	2.0037	0.19	0.106	12	10	0.221
24156	263	326	0.547142	0.457778	0.807169	0.197751	I	T	0.059322	1.93543	X	X	N/A	N/A	N/A	N/A	1.98125	2.02601	2.0035	0.109	0.025	13	11	0.164
16430	120	217	0.535316	0.601053	0.842765	0.293604	V	N	0.0547	1.78427	X	X	N/A	N/A	N/A	N/A	1.97535	2.03124	2.0031	0.027	0.002	9	9	0.045
23071	226	269	0.391293	0.481921	0.581568	0.291647	G	D	0.07795	2.54465	X	X	N/A	N/A	N/A	N/A	2.07618	1.93203	2.00281	0.108	0.011	12	9	0.134
12530	92	116	0.695874	0.555637	0.920677	0.330834	K	Q	0.061212	1.99726	X	X	N/A	N/A	N/A	N/A	1.98096	2.02411	2.00242	0.17	0.037	11	7	0.274
2648	23	88	0.619224	0.68258	0.888554	0.41325	A	F	0.055687	1.81656	X	X	N/A	N/A	N/A	N/A	1.93896	2.06627	2.00161	0.107	0.094	9	5	0.195
15804	115	257	0.488147	0.409092	0.613228	0.284011	K	F	0.071881	2.34617	X	X	N/A	N/A	N/A	N/A	1.86526	2.1474	2.00136	0.056	0.001	8	4	0.071
13094	95	267	0.298506	0.574554	0.713672	0.159388	I	L	0.055528	1.81136	X	X	N/A	N/A	N/A	N/A	2.09923	1.90679	2.00069	0.029	0.009	8	14	0.048
11743	87	119	0.514737	0.742923	0.877473	0.380187	R	C	0.055603	1.81382	X	X	N/A	N/A	N/A	N/A	2.07039	1.93319	2.00062	0.122	0.016	5	8	0.196
16574	121	238	0.653932	0.650458	0.920677	0.383713	M	W	0.059939	1.95561	X	X	N/A	N/A	N/A	N/A	2.06475	1.93792	2.00033	0.078	0.005	8	12	0.12
1236	15	202	0.531121	0.365888	0.628707	0.268302	N	L	0.066431	2.16792	X	X	N/A	N/A	N/A	N/A	2.11483	1.89172	2.00017	0.176	0.081	6	13	0.257
18107	158	183	0.752513	0.17219	0.788109	0.136594	I	G	0.053474	1.74417	X	X	N/A	N/A	N/A	N/A	1.61109	2.48222	1.99977	0.185	0.01	16	6	0.404
18264	159	241	0.775046	0.660277	0.962991	0.472332	S	F	0.060376	1.96991	X	X	N/A	N/A	N/A	N/A	1.71162	2.33393	1.9987	0.113	0.012	12	6	0.2
5770	50	216	0.574529	0.366225	0.743812	0.196943	Q	M	0.05672	1.85033	X	X	N/A	N/A	N/A	N/A	1.83617	2.17516	1.99849	0.096	0.003	12	7	0.185
23324	231	238	0.686054	0.650458	0.920677	0.415835	K	W	0.062533	2.04044	X	X	N/A	N/A	N/A	N/A	1.97382	2.02217	1.99785	0.071	0.039	6	10	0.109
19861	174	254	0.108324	0.30055	0.318349	0.090525	W	I	0.048935	1.59575	X	X	N/A	N/A	N/A	N/A	1.97098	2.02403	1.99733	0.132	0.068	12	14	0.271
11641	86	213	0.732731	0.498109	0.889442	0.341398	T	K	0.051413	1.67678	X	X	N/A	N/A	N/A	N/A	1.97007	2.02476	1.99723	0.027	0.02	6	7	0.049
12824	94	100	0.229357	0.559833	0.633548	0.155641	I	K	0.055978	1.82607	X	X	N/A	N/A	N/A	N/A	2.2181	1.7948	1.99526	0.216	0.024	10	10	0.41
5750	50	186	0.574529	0.639377	0.842765	0.371141	Q	F	0.067912	2.21637	X	X	N/A	N/A	N/A	N/A	2.19961	1.80948	1.99503	0.086	0.059	8	10	0.123
4827	42	272	0.452551	0.512434	0.635425	0.329559	G	D	0.071574	2.33614	X	X	N/A	N/A	N/A	N/A	1.79131	2.22067	1.99447	0.046	0.038	14	6	0.054
6871	56	136	0.384024	0.458666	0.583627	0.259063	K	V	0.072835	2.37737	X	X	N/A	N/A	N/A	N/A	1.87237	2.12184	1.9932	0.03	0.024	13	8	0.04
10751	81	108	0.596174	0.648102	0.878362	0.365914	V	L	0.062803	2.04927	X	X	N/A	N/A	N/A	N/A	1.91009	2.07885	1.99268	0.12	0.087	7	7	0.19
1447	16	197	0.505946	0.488639	0.617164	0.377421	P	G	0.078524	2.56344	X	X	N/A	N/A	N/A	N/A	1.84262	2.15465	1.99254	0.351	0.12	15	7	0.425
4734	42	131	0.452551	0.433608	0.54826	0.337898	G	G	0.085204	2.78191	X	X	N/A	N/A	N/A	N/A	2.13299	1.85685	1.99013	0.245	0.134	7	20	0.267
13531	98	242	0.231298	0.650085	0.714561	0.166823	F	V	0.056453	1.84161	X	X	N/A	N/A	N/A	N/A	2.1167	1.87028	1.98968	0.041	0.011	9	8	0.065
9348	69	323	0.539253	0.452178	0.768328	0.223103	K	C	0.060107	1.96111	X	X	N/A	N/A	N/A	N/A	2.07364	1.906	1.98805	0.195	0.069	10	12	0.315
8752	66	214	0.695874	0.767439	0.938475	0.524838	S	N	0.065926	2.15142	X	X	N/A	N/A	N/A	N/A	2.14235	1.84385	1.9875	0.09	0.083	3	10	0.12
15044	110	132	0.359507	0.452847	0.559111	0.253243	D	I	0.074874	2.44405	X	X	N/A	N/A	N/A	N/A	1.74763	2.25899	1.98693	0.217	0.095	13	5	0.301
10566	80	89	0.727996	0.586212	0.931757	0.382452	A	E	0.051529	1.68058	X	X	N/A	N/A	N/A	N/A	2.01561	1.95379	1.98446	0.174	0.085	6	8	0.279
18915	165	224	0.811531	0.495524	0.974072	0.332984	I	G	0.067346	2.19787	X	X	N/A	N/A	N/A	N/A	1.82494	2.15701	1.98404	0.37	0.133	12	10	0.601
22874	223	240	0.215317	0.621207	0.724752	0.111771	L	D	0.051949	1.69429	X	X	N/A	N/A	N/A	N/A	2.61083	1.50763	1.98398	0.367	0.007	6	18	0.95
19813	174	185	0.108324	0.054419	0.108324	0.054419	W	F	0.043563	1.42006	X	X	N/A	N/A	N/A	N/A	1.75548	2.24079	1.98335	0.137	0.018	15	3	0.279
19823	174	204	0.108324	0.054419	0.108324	0.054419	W	F	0.043563	1.42006	X	X	N/A	N/A	N/A	N/A	1.75548	2.24079	1.98335	0.137	0	14	3	0.279
4780	42	211	0.452551	0.415606	0.577631	0.290525	G	K	0.076839	2.50834	X	X	N/A	N/A	N/A	N/A	1.9233	2.0446	1.98302	0.022	0.005	10	7	0.026
20495	182	212	0.119379	0.214505	0.266733	0.067151	E	D	0.044709	1.45753	X	X	N/A	N/A	N/A	N/A	2.50104	1.57185	1.98274	0.075	0.023	3	17	0.17
16493	120	324	0.535316	0.436399	0.767209	0.204506	V	C	0.05604	1.82809	X	X	N/A	N/A	N/A	N/A	2.02379	1.93915	1.98101	0.048	0.044	8	9	0.079
24202	265	275	0.711459	0.567706	0.931757	0.347408	V	K	0.059033	1.92597	X	X	N/A	N/A	N/A	N/A	1.92564	2.03788	1.98096	0.2	0.028	5	9	0.325
18340	160	198	0.785238	0.715822	0.962991	0.538068	K	V	0.07454	2.43314	X	X	N/A	N/A	N/A	N/A	1.72325	2.27264	1.97897	0.068	0.018	11	4	0.09
24227	266	268	0.248934	0.616701	0.666623	0.199013	K	E	0.057928	1.88986	X	X	N/A	N/A	N/A	N/A	1.82624	2.14368	1.9786	0.082	0.039	8	7	0.133
19158	167	268	0.753774	0.616701	0.960636	0.409839	K	E	0.062432	2.03716	X	X	N/A	N/A	N/A	N/A	1.6902	2.31085	1.97631	0.04	0.026	13	5	0.068
4855	43	48	0.224418	0.671152	0.68895	0.20662	Y	G	0.062123	2.02703	X	X	N/A	N/A	N/A	N/A	2.27634	1.71568	1.97622	0.047	0.028	3	14	0.078
17628	131	169	0.433608	0.494263	0.61575	0.312121	G	I	0.073454	2.3976	X	X	N/A	N/A	N/A	N/A	1.60039	2.4391	1.97573	0.022	0.001	24	4	0.032
3368	26	220	0.244738	0.532817	0.582738	0.194817	E	I	0.06912	2.25586	X	X	N/A	N/A	N/A	N/A	1.86493	2.08965	1.9741	0.032	0.016	13	6	0.039
7359	58	325	0.640266	0.357333	0.788109	0.20949	K	T	0.055838	1.8215	X	X	N/A	N/A	N/A	N/A	2.03424	1.91518	1.97382	0.138	0.001	9	11	0.244
18285	159	271	0.775046	0.835159	1.02747	0.582738	S	E	0.072851	2.37791	X	X	N/A	N/A	N/A	N/A	2.06967	1.87919	1.97213	0.141	0.067	7	7	0.175
4289	31	85	0.393016	0.317604	0.581994	0.128626	L	V	0.050632	1.65123	X	X	N/A	N/A	N/A	N/A	1.8872	2.05992	1.97167	0.042	0.023	11	4	0.075
18695	163	221	0.775046	0.652465	0.974072	0.453439	S	T	0.059961	1.95634	X	X	N/A	N/A	N/A	N/A	2.08891	1.85818	1.97017	0.323	0.004	8	9	0.532
14553	105	242	0.247155	0.650085	0.70348	0.19376	T	V	0.055197	1.80054	X	X	N/A	N/A	N/A	N/A	2.12223	1.82839	1.96984	0.082	0.021	12	9	0.146
11862	87	317	0.514737	0.347538	0.691306	0.170969	R	A	0.052853	1.72387	X	X	N/A	N/A	N/A	N/A	1.9679	1.9633	1.9656	0.095	0.031	8	10	0.166
11179	83	246	0.489794	0.49605	0.726902	0.258942	L	F	0.058358	1.90391	X	X	N/A	N/A	N/A	N/A	2.02996	1.90284	1.96537	0.17	0.011	7	9	0.248
24471	274	322	0.697135	0.421087	0.878362	0.23986	C	A	0.065646	2.14227	X	X	N/A	N/A	N/A	N/A	1.9356	1.99486	1.965	0.132	0.01	14	9	0.184
4736	42	135	0.452551	0.542201	0.653354	0.341398	G	L	0.073911	2.41257	X	X	N/A	N/A	N/A	N/A	1.8499	2.08291	1.96295	0.157	0.034	11	9	0.192
21484	202	269	0.365888	0.481921	0.57485	0.27296	L	D	0.073896	2.41208	X	X	N/A	N/A	N/A	N/A	2.10393	1.83132	1.9629	0.118	0.094	10	12	0.172
21454	202	225	0.365888	0.528599	0.617164	0.277323	L	C	0.070298	2.29439	X	X	N/A	N/A	N/A	N/A	2.00165	1.92321	1.96204	0.048	0.007	11	11	0.069
16148	118	184	0.672619	0.317026	0.799562	0.190082	F	C	0.056461	1.84187	X	X	N/A	N/A	N/A	N/A	1.95075	1.97318	1.96194	0.012	0.006	7	11	0.021
5436	48	317	0.671152	0.347538	0.799562	0.219128	G	A	0.061253	1.99859	X	X	N/A	N/A	N/A	N/A	1.69145	2.27401	1.96122	0.036	0.008	16	5	0.045
10926	82	117	0.739077	0.526758	0.877101	0.388734	S	A	0.060804	1.98389	X	X	N/A	N/A	N/A	N/A	2.12488	1.80943	1.96082	0.02	0.006	6	8	0.035
15093	110	215	0.359507	0.196707	0.401822	0.154392	D	L	0.065294	2.13075	X	X	N/A	N/A	N/A	N/A	1.52419	2.52194	1.96059	0.306	0.008	22	3	0.519
18811	164	228	0.700609	0.620112	0.945193	0.375528	L	I	0.065568	2.1397	X	X	N/A	N/A	N/A	N/A	1.81225	2.12105	1.96058	0.051	0.033	18	7	0.054
21744	205	322	0.625569	0.421087	0.818249	0.228407	S	A	0.061558	2.00857	X	X	N/A	N/A	N/A	N/A	2.05078	1.87101	1.95883	0.142	0.068	7	11	0.201
10134	75	199	0.671358	0.689298	0.920677	0.439979	N	Q	0.060981	1.98969	X	X	N/A	N/A	N/A	N/A	1.99002	1.92795	1.95874	0.154	0.106	6	9	0.228
20162	178	267	0.054419	0.574554	0.574554	0.054419	F	L	0.033377	1.08693	X	X	N/A	N/A	N/A	N/A	3.34733	1.14615	1.95871	0.083	0.016	4	28	0.138
7530	59	310	0.799562	0.449593	0.913959	0.335197	S	T	0.061958	2.02166	X	X	N/A	N/A	N/A	N/A	1.87648	2.04265	1.9578	0.03	0.008	11	9	0.051
20112	178	202	0.054419	0.365888	0.365888	0.054419	F	L	0.036592	1.19208	X	X	N/A	N/A	N/A	N/A	3.66894	1.04352	1.95668	0.105	0.088	4	34	0.642
10906	82	96	0.739077	0.521159	0.888554	0.371682	S	D	0.05787	1.88795	X	X	N/A	N/A	N/A	N/A	2.02088	1.88904	1.95384	0.089	0.044	10	6	0.153
4509	41	104	0.60651	0.556961	0.807169	0.356302	V	I	0.059682	1.94721	X	X	N/A	N/A	N/A	N/A	2.03007	1.88022	1.95371	0.07	0.032	9	9	0.096
11696	86	312	0.732731	0.437419	0.870755	0.299395	T	C	0.053144	1.73338	X	X	N/A	N/A	N/A	N/A	2.03755	1.87283	1.95345	0.073	0.011	4	8	0.134
23108	227	240	0.69949	0.621207	0.902878	0.417818	Y	D	0.06425	2.0966	X	X	N/A	N/A	N/A	N/A	2.04417	1.86648	1.95331	0.044	0.029	5	8	0.058
16579	121	243	0.653932	0.45792	0.755781	0.356071	M	V	0.064149	2.09329	X	X	N/A	N/A	N/A	N/A	2.21063	1.72428	1.95237	0.138	0.002	8	14	0.267
18315	160	163	0.785238	0.775046	1.00967	0.550615	K	S	0.068757	2.24401	X	X	N/A	N/A	N/A	N/A	1.58814	2.39926	1.95202	0.093	0.013	14	5	0.153
1769	18	52	0.524502	0.572174	0.82933	0.267347	I	T	0.064586	2.10759	X	X	N/A	N/A	N/A	N/A	1.80449	2.11117	1.95181	0.059	0.026	8	7	0.083
14422	104	263	0.556961	0.547142	0.816988	0.287115	I	I	0.060142	1.96226	X	X	N/A	N/A	N/A	N/A	1.89476	2.00862	1.95086	0.012	0.007	8	10	0.017
15045	110	135	0.359507	0.542201	0.602314	0.299395	D	L	0.07605	2.4825	X	X	N/A	N/A	N/A	N/A	1.77505	2.14336	1.95053	0.053	0.038	12	6	0.065
8933	67	217	0.635555	0.601053	0.864038	0.372571	T	N	0.053879	1.75742	X	X	N/A	N/A	N/A	N/A	1.89363	2.00069	1.94642	0.091	0.007	9	10	0.153
10716	80	319	0.727996	0.266006	0.792472	0.201531	A	T	0.048937	1.59581	X	X	N/A	N/A	N/A	N/A	1.91291	1.98045	1.94639	0.063	0.038	7	6	0.122
18885	165	184	0.811531	0.317026	0.902878	0.225679	I	C	0.063287	2.06511	X	X	N/A	N/A	N/A	N/A	1.71354	2.21078	1.94635	0.047	0.018	14	7	0.054
2122	19	231	0.494635	0.686054	0.85732	0.32337	L	K	0.058055	1.89399	X	X	N/A	N/A	N/A	N/A	2.06865	1.83126	1.94634	0.234	0.052	8	8	0.3
14364	104	181	0.556961	0.231378	0.645723	0.142616	I	G	0.056118	1.83066	X	X	N/A	N/A	N/A	N/A	1.76759	2.13948	1.94466	0.083	0.003	11	9	0.171
20361	180	277	0.393196	0.68258	0.807169	0.268608	S	A	0.057832	1.8867	X	X	N/A	N/A	N/A	N/A	1.83878	2.05488	1.94383	0.034	0.028	12	6	0.054
12814	93	324	0.610728	0.436399	0.831685	0.215443	V	C	0.056978	1.85876	X	X	N/A	N/A	N/A	N/A	1.91507	1.9715	1.94308	0.056	0.031	10	8	0.082
6145	52	203	0.572174	0.66042	0.895272	0.337322	T	V	0.059126	1.92903	X	X	N/A	N/A	N/A	N/A	1.93261	1.95343	1.94299	0.242	0.088	12	11	0.339
12596	92	217	0.695874	0.601053	0.942837	0.354089	K	N	0.056028	1.8277	X	X	N/A	N/A	N/A	N/A	1.81213	2.08067	1.94176	0.053	0.043	12	8	0.086
15784	115	226	0.488147	0.391293	0.588285	0.291155	K	G	0.073847	2.41048	X	X	N/A	N/A	N/A	N/A	1.91642	1.967	1.94155	0.063	0.047	5	14	0.079
22045	209	321	0.513322	0.451202	0.718177	0.246348	H	A	0.058805	1.91854	X	X	N/A	N/A	N/A	N/A	2.00859	1.87595	1.94114	0.114	0.026	8	11	0.192
19324	169	211	0.494263	0.415606	0.642851	0.267017	I	K	0.065193	2.12743	X	X	N/A	N/A	N/A	N/A	2.1646	1.73488	1.93786	0.175	0.025	7	14	0.257
9689	72	315	0.678075	0.432745	0.864038	0.246783	V	T	0.064614	2.1085	X	X	N/A	N/A	N/A	N/A	1.75971	2.1336	1.93766	0.093	0.005	10	6	0.16
17331	128	254	0.531121	0.30055	0.642143	0.189528	K	I	0.04976	1.62272	X	X	N/A	N/A	N/A	N/A	1.82361	2.05801	1.93727	0.059	0.027	8	13	0.099
16435	120	222	0.535316	0.477067	0.738561	0.273823	V	Y	0.054211	1.76827	X	X	N/A	N/A	N/A	N/A	1.95767	1.91624	1.93684	0.111	0.023	11	10	0.193
782	13	173	0.658294	0.803925	0.974072	0.488147	S	K	0.063394	2.06863	X	X	N/A	N/A	N/A	N/A	2.19101	1.71095	1.93616	0.062	0.006	5	14	0.071
10875	81	311	0.596174	0.436735	0.811531	0.221378	V	C	0.05922	1.9321	X	X	N/A	N/A	N/A	N/A	1.80078	2.07909	1.93493	0.067	0.057	9	8	0.111
23955	255	310	0.429041	0.449593	0.657176	0.221459	P	T	0.064731	2.11234	X	X	N/A	N/A	N/A	N/A	1.75387	2.13383	1.93455	0.093	0.073	14	7	0.124
13834	100	254	0.559833	0.30055	0.64168	0.218702	K	I	0.053138	1.73321	X	X	N/A	N/A	N/A	N/A	1.70323	2.19714	1.93449	0.091	0.015	14	9	0.135
5466	49	68	0.215032	0.477956	0.518263	0.174725	F	W	0.06947	2.26731	X	X	N/A	N/A	N/A	N/A	1.8372	2.03619	1.93414	0.036	0.001	11	7	0.047
8247	63	263	0.664782	0.547142	0.89616	0.315763	N	I	0.06154	2.00798	X	X	N/A	N/A	N/A	N/A	1.81994	2.05528	1.93403	0.026	0.014	7	8	0.039
19427	170	211	0.532109	0.415606	0.671152	0.276563	P	K	0.065418	2.13481	X	X	N/A	N/A	N/A	N/A	2.14771	1.74087	1.93362	0.118	0.007	6	13	0.19
17777	132	211	0.452847	0.415606	0.617627	0.250826	I	K	0.068236	2.22696	X	X	N/A	N/A	N/A	N/A	2.05883	1.81581	1.9335	0.122	0.066	7	11	0.169
9334	69	309	0.539253	0.454328	0.770311	0.22327	K	T	0.060252	1.96586	X	X	N/A	N/A	N/A	N/A	2.07865	1.79774	1.9331	0.088	0.005	8	18	0.144
14353	104	169	0.556961	0.494263	0.742693	0.308531	I	I	0.059764	1.9499	X	X	N/A	N/A	N/A	N/A	1.88282	1.9842	1.93284	0.031	0.003	8	8	0.045
4664	42	56	0.452551	0.384024	0.54826	0.288314	G	K	0.076167	2.48634	X	X	N/A	N/A	N/A	N/A	1.90645	1.95797	1.93204	0.081	0.074	10	10	0.106
16420	120	206	0.535316	0.326818	0.689528	0.172606	V	I	0.051745	1.68763	X	X	N/A	N/A	N/A	N/A	1.86852	1.99586	1.93114	0.039	0.028	13	6	0.065
10881	81	317	0.596174	0.347538	0.753774	0.189938	V	A	0.057465	1.87472	X	X	N/A	N/A	N/A	N/A	1.74723	2.1339	1.93091	0.072	0.048	10	7	0.128
2072	19	170	0.494635	0.532109	0.763965	0.262779	L	P	0.05646	1.84184	X	X	N/A	N/A	N/A	N/A	2.01187	1.85316	1.93089	0.1	0.019	10	8	0.161
781	13	172	0.658294	0.575312	0.870755	0.362851	S	F	0.05878	1.91772	X	X	N/A	N/A	N/A	N/A	2.03082	1.83436	1.93009	0.165	0.026	11	8	0.251
11129	83	180	0.489794	0.393196	0.681692	0.201299	L	S	0.058031	1.89321	X	X	N/A	N/A	N/A	N/A	2.01858	1.84509	1.92989	0.043	0.007	9	11	0.069
14568	105	266	0.247155	0.248934	0.377306	0.118784	T	K	0.055426	1.80802	X	X	N/A	N/A	N/A	N/A	2.131	1.74765	1.92983	0.033	0.007	10	8	0.054
20409	181	218	0.231378	0.625053	0.70348	0.152951	G	S	0.053191	1.73493	X	X	N/A	N/A	N/A	N/A	2.0283	1.83481	1.92913	0.144	0.024	12	12	0.296
7411	59	112	0.799562	0.556756	0.938475	0.417843	S	M	0.066543	2.17159	X	X	N/A	N/A	N/A	N/A	2.01808	1.8432	1.92865	0.155	0.018	8	11	0.196
3022	25	30	0.23039	0.707327	0.771572	0.166144	A	L	0.053143	1.73337	X	X	N/A	N/A	N/A	N/A	2.10575	1.7661	1.92846	0.175	0.01	9	11	0.351
2979	24	257	0.054419	0.409092	0.409092	0.054419	D	F	0.035328	1.15073	X	X	N/A	N/A	N/A	N/A	3.51859	1.05678	1.92831	0.046	0.008	3	37	0.278
3862	29	60	0.163416	0.410236	0.434752	0.1389	F	I	0.064857	2.11644	X	X	N/A	N/A	N/A	N/A	1.75462	2.11597	1.92684	0.038	0.015	14	6	0.047
14114	102	230	0.366225	0.614489	0.749269	0.231445	P	E	0.060448	1.97225	X	X	N/A	N/A	N/A	N/A	2.26606	1.63798	1.9266	0.016	0.005	3	16	0.02
15400	112	258	0.556756	0.792844	0.974072	0.375528	M	Q	0.066944	2.18471	X	X	N/A	N/A	N/A	N/A	1.8543	2.00109	1.9263	0.096	0.013	10	5	0.143
10370	78	310	0.563306	0.449593	0.793733	0.219167	D	T	0.05729	1.869	X	X	N/A	N/A	N/A	N/A	1.96068	1.88914	1.92458	0.09	0.031	10	15	0.151
8500	65	105	0.410236	0.247155	0.524403	0.132989	Q	T	0.051714	1.68661	X	X	N/A	N/A	N/A	N/A	1.86135	1.98887	1.92405	0.066	0.009	10	13	0.117
17099	125	270	0.577798	0.449	0.751418	0.27538	E	F	0.055848	1.82181	X	X	N/A	N/A	N/A	N/A	1.83455	2.01503	1.92267	0.106	0.02	11	10	0.185
7478	59	214	0.799562	0.767439	0.945193	0.621809	S	N	0.065992	2.15359	X	X	N/A	N/A	N/A	N/A	2.00106	1.84572	1.92182	0.035	0.002	10	9	0.053
4877	43	71	0.224418	0.108324	0.266733	0.066009	Y	G	0.045098	1.47023	X	X	N/A	N/A	N/A	N/A	1.65477	2.23166	1.92169	0.041	0.01	13	6	0.108
23706	243	316	0.45792	0.387845	0.628527	0.217239	V	T	0.059865	1.95319	X	X	N/A	N/A	N/A	N/A	1.60892	2.29494	1.92155	0.422	0.007	18	6	0.681
23574	240	325	0.621207	0.357333	0.767067	0.211473	D	T	0.06089	1.98672	X	X	N/A	N/A	N/A	N/A	1.76846	2.08779	1.9215	0.109	0.077	11	8	0.172
8627	65	312	0.410236	0.437419	0.674974	0.172681	Q	C	0.053955	1.75991	X	X	N/A	N/A	N/A	N/A	1.94176	1.90132	1.92143	0.036	0.027	8	7	0.053
12296	90	230	0.635903	0.614489	0.89616	0.354232	D	E	0.064978	2.12042	X	X	N/A	N/A	N/A	N/A	2.09598	1.76112	1.92127	0.127	0.023	5	14	0.155
19967	175	265	0.40263	0.711459	0.878362	0.235727	L	V	0.055328	1.80483	X	X	N/A	N/A	N/A	N/A	2.04497	1.80381	1.92061	0.045	0.026	7	7	0.079
15533	113	255	0.384575	0.429041	0.577631	0.235986	L	P	0.066773	2.17913	X	X	N/A	N/A	N/A	N/A	2.0374	1.80921	1.91992	0.049	0.023	7	11	0.061
19334	169	221	0.494263	0.652465	0.818249	0.328479	I	T	0.05983	1.95204	X	X	N/A	N/A	N/A	N/A	1.98639	1.8541	1.91911	0.021	0.002	7	10	0.029
14826	108	227	0.648102	0.69949	0.925039	0.422553	L	Y	0.059147	1.92971	X	X	N/A	N/A	N/A	N/A	1.95722	1.88045	1.91845	0.168	0.092	9	11	0.267
18305	159	321	0.775046	0.451202	0.913959	0.31229	S	A	0.06377	2.08092	X	X	N/A	N/A	N/A	N/A	1.80903	2.03396	1.9182	0.033	0.026	9	9	0.059
16587	121	257	0.653932	0.409092	0.771572	0.291451	M	F	0.05978	1.9504	X	X	N/A	N/A	N/A	N/A	2.05924	1.78634	1.91794	0.127	0.032	10	10	0.161
23303	230	309	0.614489	0.454328	0.821723	0.247094	E	T	0.067445	2.2011	X	X	N/A	N/A	N/A	N/A	1.82818	2.01176	1.91778	0.081	0.01	14	13	0.098
1629	17	131	0.532535	0.433608	0.599366	0.366777	W	G	0.076313	2.49113	X	X	N/A	N/A	N/A	N/A	2.21063	1.66279	1.91724	0.249	0.053	6	22	0.318
8919	67	202	0.635555	0.365888	0.700379	0.301065	T	L	0.060564	1.97607	X	X	N/A	N/A	N/A	N/A	2.1309	1.72495	1.91721	0.094	0.027	5	15	0.144
23475	238	325	0.650458	0.357333	0.799562	0.208229	W	T	0.057562	1.87787	X	X	N/A	N/A	N/A	N/A	1.86072	1.97409	1.91657	0.047	0.021	13	9	0.075
24592	310	320	0.449593	0.334398	0.648102	0.135889	T	C	0.058407	1.90551	X	X	N/A	N/A	N/A	N/A	1.92587	1.90655	1.91619	0.207	0.006	11	11	0.355
358	11	198	0.713467	0.715822	0.945193	0.484096	R	V	0.063303	2.06565	X	X	N/A	N/A	N/A	N/A	1.90363	1.92702	1.91529	0.182	0.071	11	9	0.245
11941	88	182	0.68258	0.119379	0.700379	0.101581	F	E	0.042088	1.37181	X	X	N/A	N/A	N/A	N/A	1.55638	2.3549	1.91445	0.153	0.002	15	4	0.347
16645	122	166	0.708215	0.770683	0.99187	0.487029	E	N	0.060056	1.95943	X	X	N/A	N/A	N/A	N/A	2.27364	1.6097	1.91308	0.057	0.009	7	13	0.07
626	12	258	0.751418	0.792844	1.05198	0.49228	E	Q	0.072865	2.37836	X	X	N/A	N/A	N/A	N/A	1.67845	2.18009	1.9129	0.105	0.06	14	3	0.157
6250	53	81	0.282752	0.596174	0.684588	0.194338	L	V	0.056012	1.82717	X	X	N/A	N/A	N/A	N/A	2.14594	1.7029	1.91163	0.268	0.105	9	11	0.529
19756	173	242	0.803925	0.650085	0.942837	0.511173	K	V	0.063892	2.08491	X	X	N/A	N/A	N/A	N/A	1.72461	2.1184	1.91139	0.243	0.016	13	7	0.383
18843	164	274	0.700609	0.697135	0.998588	0.399156	L	C	0.066941	2.1846	X	X	N/A	N/A	N/A	N/A	1.85038	1.97398	1.91118	0.042	0.032	15	12	0.059
11698	86	314	0.732731	0.436399	0.864038	0.305093	T	C	0.050322	1.64111	X	X	N/A	N/A	N/A	N/A	1.92754	1.89435	1.91087	0.062	0.009	8	9	0.11
16267	119	172	0.742923	0.575312	0.888554	0.429682	C	F	0.057975	1.8914	X	X	N/A	N/A	N/A	N/A	2.01676	1.80914	1.91013	0.026	0.008	6	9	0.042
549	12	159	0.751418	0.775046	1.03418	0.49228	E	S	0.074626	2.43596	X	X	N/A	N/A	N/A	N/A	1.71926	2.12061	1.90942	0.058	0.015	12	5	0.072
23002	225	255	0.528599	0.429041	0.64168	0.315959	C	P	0.070088	2.28755	X	X	N/A	N/A	N/A	N/A	1.91745	1.89903	1.90822	0.057	0.009	13	8	0.074
4157	30	181	0.707327	0.231378	0.771572	0.167133	L	G	0.053589	1.74794	X	X	N/A	N/A	N/A	N/A	1.78114	2.04342	1.90778	0.015	0.013	11	10	0.027
16333	119	263	0.742923	0.547142	0.938475	0.35159	C	I	0.055982	1.82622	X	X	N/A	N/A	N/A	N/A	1.94654	1.86976	1.90777	0.091	0.012	7	13	0.137
11569	86	105	0.732731	0.247155	0.76161	0.218276	T	T	0.049703	1.62086	X	X	N/A	N/A	N/A	N/A	1.90341	1.91186	1.90763	0.251	0.028	10	14	0.449
1767	18	50	0.524502	0.574529	0.807169	0.291863	I	Q	0.063392	2.06854	X	X	N/A	N/A	N/A	N/A	1.77114	2.05283	1.90679	0.14	0.026	10	10	0.201
1358	16	71	0.505946	0.108324	0.505946	0.108324	P	G	0.055931	1.82453	X	X	N/A	N/A	N/A	N/A	1.3103	2.76598	1.90375	0.23	0.038	33	3	0.605
1342	16	54	0.505946	0.503656	0.664304	0.345298	P	H	0.068159	2.22443	X	X	N/A	N/A	N/A	N/A	1.59841	2.2643	1.90244	0.227	0.146	20	4	0.3
1882	18	203	0.524502	0.66042	0.860564	0.324358	I	V	0.062592	2.04237	X	X	N/A	N/A	N/A	N/A	1.7488	2.06874	1.90205	0.096	0.047	11	9	0.15
19026	166	228	0.770683	0.620112	0.956273	0.434523	N	I	0.064544	2.10621	X	X	N/A	N/A	N/A	N/A	1.73145	2.08781	1.9013	0.066	0.003	9	8	0.1
23749	245	314	0.539535	0.436399	0.749411	0.226523	K	C	0.05272	1.71951	X	X	N/A	N/A	N/A	N/A	1.82073	1.98435	1.90078	0.078	0.025	11	8	0.138
22566	218	253	0.625053	0.351524	0.702964	0.273613	S	I	0.056521	1.84383	X	X	N/A	N/A	N/A	N/A	1.95063	1.85202	1.90068	0.096	0.008	11	13	0.168
21749	205	327	0.625569	0.436399	0.799562	0.262406	S	T	0.056917	1.85678	X	X	N/A	N/A	N/A	N/A	1.89549	1.90573	1.9006	0.085	0.031	10	8	0.141
6537	54	213	0.503656	0.498109	0.754004	0.247762	H	K	0.05252	1.71298	X	X	N/A	N/A	N/A	N/A	1.74417	2.06828	1.89933	0.105	0.036	14	6	0.139
20009	176	186	0.454017	0.639377	0.803925	0.28947	A	F	0.059764	1.9499	X	X	N/A	N/A	N/A	N/A	2.25737	1.59128	1.89529	0.222	0.065	6	14	0.412
16384	120	160	0.535316	0.785238	0.92415	0.396404	V	K	0.065624	2.14155	X	X	N/A	N/A	N/A	N/A	2.37024	1.51495	1.89494	0.018	0.012	4	16	0.03
6492	54	136	0.503656	0.458666	0.68895	0.273372	H	V	0.060901	1.98708	X	X	N/A	N/A	N/A	N/A	2.02291	1.77427	1.89452	0.037	0.002	6	14	0.052
24138	263	278	0.547142	0.714561	0.945193	0.31651	I	K	0.062789	2.04882	X	X	N/A	N/A	N/A	N/A	2.09697	1.71104	1.8942	0.087	0.041	7	12	0.109
22375	215	266	0.196707	0.248934	0.333726	0.111915	L	K	0.054244	1.76938	X	X	N/A	N/A	N/A	N/A	2.09662	1.71053	1.89376	0.055	0.037	5	10	0.089
20635	183	275	0.17219	0.567706	0.635425	0.104471	G	K	0.047293	1.54205	X	X	N/A	N/A	N/A	N/A	2.19627	1.63234	1.89342	0.06	0.04	9	16	0.131
17807	132	247	0.452847	0.599828	0.734714	0.317961	I	S	0.061618	2.01054	X	X	N/A	N/A	N/A	N/A	1.85927	1.92727	1.89297	0.078	0.025	10	9	0.108
17894	135	211	0.542201	0.415606	0.660072	0.297735	L	K	0.069106	2.25541	X	X	N/A	N/A	N/A	N/A	1.94711	1.83895	1.89226	0.12	0.016	11	9	0.147
12984	95	108	0.298506	0.648102	0.760722	0.185887	I	L	0.05351	1.74534	X	X	N/A	N/A	N/A	N/A	2.02325	1.76969	1.89222	0.188	0.038	10	11	0.315
11	10	22	0.807169	0.20604	0.831685	0.181524	R	F	0.061048	1.99188	X	X	N/A	N/A	N/A	N/A	1.56256	2.29134	1.89218	0.014	0.006	17	8	0.016
18255	159	227	0.775046	0.69949	0.974072	0.500465	S	Y	0.062983	2.05516	X	X	N/A	N/A	N/A	N/A	1.78644	2.00352	1.89187	0.058	0.045	10	7	0.08
5458	49	60	0.215032	0.410236	0.463631	0.161638	F	I	0.064393	2.10128	X	X	N/A	N/A	N/A	N/A	1.70337	2.10085	1.8917	0.069	0.052	17	7	0.084
9949	74	175	0.758136	0.40263	0.89616	0.264606	A	L	0.052219	1.70313	X	X	N/A	N/A	N/A	N/A	1.85291	1.93049	1.8913	0.016	0.005	7	8	0.028
3681	28	86	0.248208	0.732731	0.775046	0.205894	S	T	0.05005	1.6322	X	X	N/A	N/A	N/A	N/A	1.86511	1.91694	1.89085	0.018	0.011	9	9	0.034
18103	158	179	0.752513	0.543295	0.938475	0.357333	I	T	0.058453	1.90703	X	X	N/A	N/A	N/A	N/A	1.7631	2.02765	1.89075	0.025	0.003	12	7	0.035
17309	128	221	0.531121	0.652465	0.853846	0.32974	K	T	0.056101	1.83008	X	X	N/A	N/A	N/A	N/A	2.05632	1.73794	1.89044	0.168	0.125	6	12	0.286
8777	66	245	0.695874	0.539535	0.860564	0.374845	S	K	0.056461	1.84186	X	X	N/A	N/A	N/A	N/A	1.83201	1.95015	1.89016	0.076	0.053	8	9	0.116
8501	65	107	0.410236	0.054419	0.410236	0.054419	Q	K	0.03517	1.14555	X	X	N/A	N/A	N/A	N/A	1.26771	2.81768	1.88997	0.01	0.007	26	3	0.03
14757	108	123	0.648102	0.649569	0.89616	0.401511	L	N	0.053528	1.74596	X	X	N/A	N/A	N/A	N/A	1.77028	2.01769	1.88994	0.096	0.001	10	9	0.168
8899	67	172	0.635555	0.575312	0.810643	0.400225	T	F	0.057054	1.86126	X	X	N/A	N/A	N/A	N/A	2.00632	1.78029	1.88993	0.105	0.075	6	11	0.164
20224	179	220	0.543295	0.532817	0.78937	0.286742	T	I	0.058358	1.90393	X	X	N/A	N/A	N/A	N/A	2.02436	1.76352	1.88944	0.052	0.046	8	12	0.077
24427	272	327	0.512434	0.436399	0.69949	0.249343	D	T	0.058614	1.9123	X	X	N/A	N/A	N/A	N/A	1.81769	1.96242	1.88867	0.202	0.052	12	6	0.261
15938	116	258	0.555637	0.792844	0.974072	0.37441	Q	Q	0.060095	1.96072	X	X	N/A	N/A	N/A	N/A	1.98717	1.79403	1.88813	0.016	0.005	8	8	0.024
12686	93	117	0.610728	0.526758	0.845351	0.292136	V	A	0.059679	1.9471	X	X	N/A	N/A	N/A	N/A	2.00606	1.77594	1.8875	0.088	0.003	9	11	0.13
22060	211	219	0.415606	0.274581	0.532535	0.157651	K	L	0.063293	2.06529	X	X	N/A	N/A	N/A	N/A	1.68435	2.11375	1.88688	0.103	0.036	17	9	0.166
8955	67	245	0.635555	0.539535	0.81027	0.36482	T	K	0.054146	1.76617	X	X	N/A	N/A	N/A	N/A	1.9031	1.87006	1.88651	0.047	0.009	8	10	0.071
16369	120	121	0.535316	0.653932	0.859303	0.329945	V	M	0.053492	1.74477	X	X	N/A	N/A	N/A	N/A	1.93168	1.84136	1.88598	0.063	0.057	12	14	0.121
19076	166	322	0.770683	0.421087	0.920677	0.271094	N	A	0.066042	2.15521	X	X	N/A	N/A	N/A	N/A	1.77209	2.00685	1.88582	0.049	0.013	9	8	0.06
11285	84	171	0.517092	0.631771	0.781391	0.367471	K	N	0.054679	1.78361	X	X	N/A	N/A	N/A	N/A	1.87718	1.89362	1.88538	0.035	0.004	12	9	0.061
15490	113	200	0.384575	0.493002	0.633548	0.244029	L	V	0.06223	2.03056	X	X	N/A	N/A	N/A	N/A	1.89904	1.87071	1.88482	0.142	0.001	10	8	0.179
13592	99	114	0.410236	0.108324	0.428035	0.090525	E	F	0.050473	1.64602	X	X	N/A	N/A	N/A	N/A	1.58491	2.23992	1.88416	0.169	0.004	15	7	0.356
2078	19	176	0.494635	0.454017	0.731843	0.21681	L	A	0.05134	1.67438	X	X	N/A	N/A	N/A	N/A	1.82962	1.93968	1.88384	0.073	0.022	12	8	0.135
24131	263	271	0.547142	0.835159	0.998588	0.383713	I	E	0.064238	2.09621	X	X	N/A	N/A	N/A	N/A	2.14534	1.654	1.88371	0.049	0.047	6	11	0.071
12557	92	167	0.695874	0.753774	0.99187	0.457778	K	K	0.063593	2.07512	X	X	N/A	N/A	N/A	N/A	2.0585	1.72196	1.88273	0.061	0.038	9	12	0.099
15962	116	315	0.555637	0.432745	0.788109	0.200273	Q	T	0.056948	1.85781	X	X	N/A	N/A	N/A	N/A	1.88308	1.8812	1.88214	0.016	0.002	12	9	0.024
22043	209	319	0.513322	0.266006	0.61002	0.169309	H	T	0.050637	1.6514	X	X	N/A	N/A	N/A	N/A	1.72882	2.04893	1.88208	0.092	0.056	12	5	0.155
17390	129	170	0.757248	0.532109	0.88508	0.404277	I	P	0.055886	1.82307	X	X	N/A	N/A	N/A	N/A	1.9307	1.83428	1.88187	0.097	0.057	12	9	0.168
6929	56	226	0.384024	0.391293	0.530462	0.244855	K	G	0.071908	2.34705	X	X	N/A	N/A	N/A	N/A	1.84855	1.91541	1.88168	0.113	0.113	13	15	0.147
20721	184	271	0.317026	0.835159	0.920677	0.231508	C	E	0.062751	2.0476	X	X	N/A	N/A	N/A	N/A	2.19212	1.61512	1.88163	0.101	0.058	9	12	0.173
22780	221	278	0.652465	0.714561	0.967354	0.399672	T	K	0.064694	2.11112	X	X	N/A	N/A	N/A	N/A	2.00561	1.76326	1.88054	0.078	0.053	7	10	0.109
536	12	122	0.751418	0.708215	1.01639	0.443248	E	E	0.063679	2.07793	X	X	N/A	N/A	N/A	N/A	1.46558	2.41195	1.88014	0.068	0.058	17	5	0.127
8266	63	312	0.664782	0.437419	0.841877	0.260324	N	C	0.058246	1.90026	X	X	N/A	N/A	N/A	N/A	1.72193	2.05207	1.87977	0.047	0.001	11	5	0.087
22345	215	222	0.196707	0.477067	0.524236	0.149537	L	Y	0.05083	1.6577	X	X	N/A	N/A	N/A	N/A	1.96521	1.79666	1.87904	0.081	0.005	7	11	0.142
13632	99	179	0.410236	0.543295	0.751418	0.202113	E	T	0.05694	1.85753	X	X	N/A	N/A	N/A	N/A	1.78728	1.97518	1.87888	0.039	0.034	13	9	0.056
21590	203	325	0.66042	0.357333	0.799562	0.218191	V	T	0.055818	1.82085	X	X	N/A	N/A	N/A	N/A	1.84338	1.9145	1.87861	0.173	0.069	14	12	0.27
11938	88	179	0.68258	0.543295	0.888554	0.337322	F	T	0.052359	1.70772	X	X	N/A	N/A	N/A	N/A	1.94149	1.81632	1.87786	0.084	0.065	7	13	0.139
1306	15	317	0.531121	0.347538	0.691306	0.187353	N	A	0.05462	1.78166	X	X	N/A	N/A	N/A	N/A	1.7377	2.02866	1.87755	0.058	0.043	12	9	0.103
12787	93	267	0.610728	0.574554	0.902878	0.282404	V	L	0.055267	1.80283	X	X	N/A	N/A	N/A	N/A	1.85742	1.89783	1.87752	0.076	0.05	10	15	0.126
6442	54	82	0.503656	0.739077	0.841504	0.401229	H	S	0.055138	1.79862	X	X	N/A	N/A	N/A	N/A	1.83124	1.92404	1.87707	0.072	0.052	12	10	0.095
11420	85	119	0.317604	0.742923	0.841877	0.21865	V	C	0.049937	1.6285	X	X	N/A	N/A	N/A	N/A	2.03177	1.73356	1.87676	0.067	0.015	6	15	0.123
1032	14	216	0.614861	0.366225	0.770683	0.210403	I	M	0.050437	1.64487	X	X	N/A	N/A	N/A	N/A	1.81751	1.93514	1.8754	0.081	0.011	13	10	0.156
5081	47	79	0.711459	0.61015	0.930868	0.390741	L	N	0.061928	2.02067	X	X	N/A	N/A	N/A	N/A	2.07682	1.69171	1.8744	0.128	0.076	10	13	0.188
21218	199	240	0.689298	0.621207	0.878362	0.432143	Q	D	0.061837	2.0177	X	X	N/A	N/A	N/A	N/A	1.9553	1.79609	1.874	0.031	0.028	8	10	0.042
219	10	325	0.807169	0.357333	0.909596	0.254906	R	T	0.063184	2.06175	X	X	N/A	N/A	N/A	N/A	1.61798	2.16617	1.87212	0.03	0.026	14	6	0.041
3119	25	167	0.23039	0.753774	0.818249	0.165914	A	K	0.057172	1.86513	X	X	N/A	N/A	N/A	N/A	2.26477	1.5463	1.87137	0.076	0.071	6	17	0.154
23390	232	258	0.689528	0.792844	1.00967	0.472704	N	Q	0.058554	1.91031	X	X	N/A	N/A	N/A	N/A	2.00305	1.74744	1.87088	0.147	0.051	8	11	0.218
21495	202	310	0.365888	0.449593	0.622468	0.193014	L	T	0.061048	1.99189	X	X	N/A	N/A	N/A	N/A	1.73871	2.01272	1.8707	0.086	0.016	14	10	0.147
22283	214	229	0.767439	0.77829	0.974072	0.571658	N	K	0.063183	2.06171	X	X	N/A	N/A	N/A	N/A	1.76616	1.97832	1.86924	0.026	0.026	11	8	0.037
1113	15	29	0.531121	0.163416	0.531121	0.163416	N	F	0.063681	2.07798	X	X	N/A	N/A	N/A	N/A	2.02702	1.72291	1.86879	0.078	0.009	9	14	0.119
18364	160	223	0.785238	0.215317	0.870755	0.1298	K	L	0.054814	1.78802	X	X	N/A	N/A	N/A	N/A	1.2624	2.75436	1.8647	0.055	0.023	27	3	0.142
10607	80	132	0.727996	0.452847	0.841504	0.339339	A	I	0.054242	1.76929	X	X	N/A	N/A	N/A	N/A	2.1231	1.63686	1.86419	0.089	0.016	6	13	0.147
15334	112	170	0.556756	0.532109	0.80628	0.282585	M	P	0.061818	2.01708	X	X	N/A	N/A	N/A	N/A	1.71232	2.02934	1.8641	0.102	0.021	13	6	0.13
2173	19	326	0.494635	0.457778	0.764854	0.187559	L	T	0.053395	1.7416	X	X	N/A	N/A	N/A	N/A	1.90277	1.82421	1.86308	0.07	0.025	10	16	0.121
23163	228	239	0.620112	0.771572	0.945193	0.446492	I	L	0.062493	2.03915	X	X	N/A	N/A	N/A	N/A	2.02123	1.71567	1.86219	0.316	0.007	11	8	0.478
5676	50	86	0.574529	0.732731	0.878362	0.428899	Q	T	0.052819	1.72277	X	X	N/A	N/A	N/A	N/A	1.7095	2.02488	1.86052	0.048	0.046	15	5	0.079
22716	220	277	0.532817	0.68258	0.821723	0.393675	I	A	0.056781	1.85234	X	X	N/A	N/A	N/A	N/A	1.71573	2.01715	1.86035	0.194	0.163	13	7	0.303
10486	79	213	0.61015	0.498109	0.860564	0.247696	N	K	0.056719	1.85031	X	X	N/A	N/A	N/A	N/A	1.54929	2.23338	1.86015	0.137	0.028	16	5	0.254
18865	164	326	0.700609	0.457778	0.913959	0.244428	L	T	0.060546	1.97546	X	X	N/A	N/A	N/A	N/A	1.67277	2.06768	1.85977	0.249	0.04	21	10	0.265
16338	119	268	0.742923	0.616701	0.949555	0.410069	C	E	0.051882	1.69212	X	X	N/A	N/A	N/A	N/A	1.80209	1.91927	1.85976	0.037	0.011	9	9	0.063
155	10	217	0.807169	0.601053	0.99187	0.416352	R	N	0.060313	1.96786	X	X	N/A	N/A	N/A	N/A	1.54349	2.24015	1.85948	0.057	0.012	18	6	0.096
643	12	278	0.751418	0.714561	1.03418	0.431795	E	K	0.074169	2.421	X	X	N/A	N/A	N/A	N/A	1.70867	2.023	1.8592	0.249	0.043	13	6	0.31
7879	61	257	0.248934	0.409092	0.475718	0.182307	L	F	0.068419	2.23294	X	X	N/A	N/A	N/A	N/A	1.69046	2.0441	1.85889	0.027	0.002	17	6	0.034
22743	221	227	0.652465	0.69949	0.930868	0.421087	T	Y	0.059191	1.93116	X	X	N/A	N/A	N/A	N/A	1.83419	1.88186	1.85787	0.101	0.001	12	10	0.141
17160	127	184	0.30055	0.317026	0.492113	0.125463	L	C	0.0529	1.7254	X	X	N/A	N/A	N/A	N/A	1.86419	1.84923	1.8567	0.075	0.037	12	14	0.139
15981	117	123	0.526758	0.649569	0.841504	0.334823	A	N	0.05541	1.80749	X	X	N/A	N/A	N/A	N/A	1.64886	2.08922	1.85603	0.062	0.014	14	8	0.107
10010	74	258	0.758136	0.792844	0.99187	0.559111	A	Q	0.056983	1.85893	X	X	N/A	N/A	N/A	N/A	2.02495	1.69995	1.85535	0.057	0.008	5	12	0.091
3236	26	49	0.244738	0.215032	0.330629	0.129142	E	F	0.069436	2.26622	X	X	N/A	N/A	N/A	N/A	1.87343	1.8363	1.85477	0.069	0.01	12	12	0.085
23901	254	266	0.30055	0.248934	0.41962	0.129864	I	K	0.051345	1.67456	X	X	N/A	N/A	N/A	N/A	2.12329	1.61948	1.85435	0.08	0.045	11	13	0.13
24065	258	276	0.792844	0.606677	0.967354	0.432167	Q	V	0.056732	1.85072	X	X	N/A	N/A	N/A	N/A	1.69236	2.02669	1.852	0.152	0.024	14	6	0.226
4882	43	78	0.224418	0.563306	0.629043	0.158681	Y	D	0.052253	1.70426	X	X	N/A	N/A	N/A	N/A	1.91599	1.78818	1.85098	0.045	0.005	9	13	0.075
19295	169	171	0.494263	0.631771	0.781391	0.344642	I	N	0.054556	1.77956	X	X	N/A	N/A	N/A	N/A	1.81115	1.88932	1.84982	0.146	0.124	12	10	0.214
15551	113	276	0.384575	0.606677	0.731265	0.259987	L	V	0.05599	1.82648	X	X	N/A	N/A	N/A	N/A	1.709	2.00007	1.84882	0.092	0.08	16	7	0.17
1835	18	122	0.524502	0.708215	0.902878	0.329839	I	E	0.056855	1.85475	X	X	N/A	N/A	N/A	N/A	1.58857	2.15145	1.8487	0.183	0.001	16	10	0.343
15778	115	220	0.488147	0.532817	0.678448	0.342517	K	I	0.065994	2.15364	X	X	N/A	N/A	N/A	N/A	1.71207	1.99492	1.84809	0.074	0.06	14	8	0.086
23668	242	324	0.650085	0.436399	0.847128	0.239357	V	C	0.054565	1.77985	X	X	N/A	N/A	N/A	N/A	1.80731	1.88828	1.84735	0.07	0.014	10	10	0.115
16368	119	328	0.742923	0.276641	0.803036	0.216528	C	T	0.051507	1.67986	X	X	N/A	N/A	N/A	N/A	1.78888	1.90611	1.84656	0.214	0.01	11	5	0.32
17174	127	207	0.30055	0.396919	0.509912	0.187557	L	T	0.056385	1.83937	X	X	N/A	N/A	N/A	N/A	1.98657	1.71589	1.84627	0.114	0.027	11	11	0.212
21755	206	212	0.326818	0.214505	0.429041	0.112281	I	D	0.050139	1.6351	X	X	N/A	N/A	N/A	N/A	1.93418	1.7618	1.84598	0.18	0.021	9	12	0.303
5428	48	309	0.671152	0.454328	0.846239	0.279241	G	T	0.064281	2.09763	X	X	N/A	N/A	N/A	N/A	1.77578	1.91762	1.84534	0.129	0.032	12	16	0.211
24727	321	323	0.451202	0.452178	0.72254	0.180841	A	C	0.058011	1.89258	X	X	N/A	N/A	N/A	N/A	1.85069	1.83972	1.84519	0.084	0.072	12	13	0.133
23267	229	327	0.77829	0.436399	0.891798	0.322892	K	T	0.05703	1.86049	X	X	N/A	N/A	N/A	N/A	1.78296	1.90951	1.84515	0.225	0.004	13	7	0.326
235	11	25	0.713467	0.23039	0.787015	0.156841	R	A	0.053491	1.74475	X	X	N/A	N/A	N/A	N/A	1.60611	2.11949	1.84503	0.071	0.011	15	7	0.095
8219	63	221	0.664782	0.652465	0.920677	0.396571	N	T	0.060929	1.98798	X	X	N/A	N/A	N/A	N/A	1.80176	1.88833	1.84454	0.032	0.03	9	8	0.044
5975	51	227	0.143895	0.69949	0.731613	0.111772	I	Y	0.045149	1.47191	X	X	N/A	N/A	N/A	N/A	2.37554	1.43133	1.84396	0.176	0.008	8	20	0.414
23575	240	326	0.621207	0.457778	0.841877	0.237107	D	T	0.05855	1.9102	X	X	N/A	N/A	N/A	N/A	1.7002	1.99972	1.84389	0.014	0.006	12	12	0.024
11913	88	130	0.68258	0.523514	0.860564	0.345531	F	N	0.050358	1.64227	X	X	N/A	N/A	N/A	N/A	1.86646	1.82136	1.84377	0.056	0.003	8	11	0.09
8845	67	93	0.635555	0.610728	0.871644	0.37464	T	V	0.05364	1.7496	X	X	N/A	N/A	N/A	N/A	1.88514	1.80261	1.84342	0.066	0.004	12	12	0.101
8443	64	278	0.30921	0.714561	0.792472	0.231298	I	K	0.059803	1.95118	X	X	N/A	N/A	N/A	N/A	2.08369	1.62919	1.84248	0.055	0.043	8	14	0.071
18039	136	246	0.458666	0.49605	0.695538	0.259178	V	F	0.059762	1.94982	X	X	N/A	N/A	N/A	N/A	1.7411	1.94863	1.84194	0.051	0.046	16	7	0.072
16750	122	326	0.708215	0.457778	0.913959	0.252034	E	T	0.051246	1.67132	X	X	N/A	N/A	N/A	N/A	1.93733	1.75105	1.84183	0.085	0.071	11	17	0.148
8265	63	311	0.664782	0.436735	0.864038	0.23748	N	C	0.057169	1.86504	X	X	N/A	N/A	N/A	N/A	1.68988	2.00732	1.84177	0.203	0.116	15	9	0.293
3819	28	274	0.248208	0.697135	0.763965	0.181377	S	C	0.055566	1.81259	X	X	N/A	N/A	N/A	N/A	2.06974	1.63682	1.8406	0.18	0.018	8	17	0.339
21918	208	224	0.143895	0.495524	0.539716	0.099704	Q	G	0.047535	1.54994	X	X	N/A	N/A	N/A	N/A	2.22323	1.52369	1.84052	0.048	0.005	5	17	0.101
10339	78	240	0.563306	0.621207	0.867282	0.317231	D	D	0.05837	1.9043	X	X	N/A	N/A	N/A	N/A	1.99766	1.69495	1.84009	0.037	0.013	7	13	0.049
22254	213	314	0.498109	0.436399	0.743812	0.190697	K	C	0.04778	1.55798	X	X	N/A	N/A	N/A	N/A	1.88191	1.79894	1.83996	0.103	0.044	11	11	0.191
16377	120	130	0.535316	0.523514	0.791378	0.267453	V	N	0.050895	1.65983	X	X	N/A	N/A	N/A	N/A	1.8378	1.84079	1.83929	0.079	0.018	15	10	0.137
18830	164	258	0.700609	0.792844	1.03418	0.459269	L	Q	0.064008	2.08869	X	X	N/A	N/A	N/A	N/A	1.76892	1.91233	1.83923	0.077	0.053	19	6	0.082
13309	97	131	0.415091	0.433608	0.553115	0.295584	H	G	0.077703	2.53659	X	X	N/A	N/A	N/A	N/A	1.99743	1.69313	1.83899	0.046	0.045	12	21	0.057
3359	26	211	0.244738	0.415606	0.488147	0.172197	E	K	0.068629	2.23981	X	X	N/A	N/A	N/A	N/A	1.85172	1.82626	1.83895	0.136	0.013	15	10	0.178
15801	115	254	0.488147	0.30055	0.577631	0.211067	K	I	0.056161	1.83205	X	X	N/A	N/A	N/A	N/A	1.45618	2.32165	1.83868	0.048	0.034	20	7	0.095
1382	16	97	0.505946	0.415091	0.599366	0.321671	P	H	0.074853	2.44338	X	X	N/A	N/A	N/A	N/A	1.75613	1.9242	1.83824	0.289	0.065	16	13	0.355
9181	69	74	0.539253	0.758136	0.89616	0.401229	K	A	0.052537	1.71354	X	X	N/A	N/A	N/A	N/A	1.81219	1.86439	1.83811	0.107	0.01	13	6	0.173
21835	207	216	0.396919	0.366225	0.59907	0.164074	T	M	0.053776	1.75407	X	X	N/A	N/A	N/A	N/A	1.63659	2.0627	1.83733	0.053	0.004	15	8	0.102
922	14	67	0.614861	0.635555	0.820834	0.429582	I	T	0.051629	1.68383	X	X	N/A	N/A	N/A	N/A	1.86081	1.81377	1.83714	0.05	0.02	11	12	0.077
9925	74	128	0.758136	0.531121	0.888554	0.400703	A	K	0.05095	1.66164	X	X	N/A	N/A	N/A	N/A	1.80708	1.86728	1.83693	0.124	0.039	10	6	0.2
21052	197	243	0.488639	0.45792	0.617164	0.329395	G	V	0.067629	2.20712	X	X	N/A	N/A	N/A	N/A	1.85504	1.818	1.83642	0.114	0.056	9	13	0.133
3403	26	269	0.244738	0.481921	0.528599	0.198061	E	D	0.071012	2.31775	X	X	N/A	N/A	N/A	N/A	1.91581	1.75968	1.83609	0.194	0.027	10	13	0.2
18422	160	325	0.785238	0.357333	0.888554	0.254017	K	T	0.065269	2.12992	X	X	N/A	N/A	N/A	N/A	1.50666	2.23741	1.83603	0.068	0	17	5	0.108
2604	23	29	0.619224	0.163416	0.619224	0.163416	A	F	0.059773	1.95018	X	X	N/A	N/A	N/A	N/A	2.0819	1.61754	1.83509	0.134	0.007	8	16	0.242
558	12	168	0.751418	0.800451	1.05198	0.499887	E	N	0.063862	2.08393	X	X	N/A	N/A	N/A	N/A	1.46982	2.29068	1.83491	0.198	0.006	16	5	0.323
11746	87	122	0.514737	0.708215	0.878362	0.34459	R	E	0.048906	1.59479	X	X	N/A	N/A	N/A	N/A	1.8208	1.848	1.83435	0.035	0.013	11	13	0.061
2840	24	68	0.054419	0.477956	0.477956	0.054419	D	W	0.033922	1.10473	X	X	N/A	N/A	N/A	N/A	3.3789	0.99488	1.83347	0.09	0.026	4	39	0.543
15257	111	247	0.374706	0.599828	0.700379	0.274155	Y	S	0.059632	1.94558	X	X	N/A	N/A	N/A	N/A	1.80169	1.86474	1.83294	0.169	0.001	8	11	0.257
6865	56	128	0.384024	0.531121	0.651346	0.263798	K	K	0.059704	1.94795	X	X	N/A	N/A	N/A	N/A	1.53502	2.18855	1.83289	0.118	0.052	20	4	0.2
15456	113	135	0.384575	0.542201	0.663521	0.263256	L	L	0.062515	2.03986	X	X	N/A	N/A	N/A	N/A	1.90772	1.76085	1.83281	0.051	0.001	8	12	0.063
15828	115	314	0.488147	0.436399	0.676981	0.247566	K	C	0.058656	1.91366	X	X	N/A	N/A	N/A	N/A	1.52111	2.20714	1.8323	0.194	0.022	17	7	0.341
5787	50	238	0.574529	0.650458	0.877473	0.347514	Q	W	0.05664	1.84774	X	X	N/A	N/A	N/A	N/A	1.83358	1.83078	1.83218	0.138	0.125	13	16	0.213
2412	22	59	0.20604	0.799562	0.81736	0.188242	F	S	0.05439	1.77415	X	X	N/A	N/A	N/A	N/A	2.04231	1.64277	1.83168	0.196	0.024	11	15	0.333
22994	225	241	0.528599	0.660277	0.805908	0.382968	C	F	0.05635	1.83823	X	X	N/A	N/A	N/A	N/A	1.54033	2.17724	1.83131	0.333	0.124	22	8	0.592
24751	326	327	0.457778	0.436399	0.721279	0.172899	T	T	0.054139	1.76594	X	X	N/A	N/A	N/A	N/A	1.84954	1.81293	1.83114	0.024	0	16	10	0.042
18626	162	276	0.696762	0.606677	0.895272	0.408167	R	V	0.049496	1.61407	X	X	N/A	N/A	N/A	N/A	1.89744	1.76713	1.83113	0.1	0	10	10	0.201
8090	62	318	0.649569	0.119379	0.667367	0.101581	E	T	0.042169	1.37445	X	X	N/A	N/A	N/A	N/A	1.44596	2.31717	1.83045	0.104	0.013	18	9	0.292
727	13	93	0.658294	0.610728	0.930868	0.338154	S	V	0.053729	1.75251	X	X	N/A	N/A	N/A	N/A	1.85546	1.80561	1.83037	0.193	0.003	12	11	0.293
12945	94	271	0.229357	0.835159	0.877473	0.187042	I	E	0.057355	1.87112	X	X	N/A	N/A	N/A	N/A	2.27246	1.47403	1.83021	0.045	0.014	9	15	0.086
21385	201	242	0.762499	0.650085	0.913959	0.498626	Q	V	0.052461	1.71104	X	X	N/A	N/A	N/A	N/A	1.92671	1.73713	1.82947	0.037	0.033	8	13	0.065
20873	186	232	0.639377	0.689528	0.920677	0.408229	F	N	0.060569	1.97623	X	X	N/A	N/A	N/A	N/A	1.61284	2.07246	1.82826	0.066	0.026	13	6	0.098
7595	60	111	0.410236	0.374706	0.58561	0.199332	I	Y	0.058209	1.89905	X	X	N/A	N/A	N/A	N/A	1.89939	1.7588	1.82775	0.209	0.048	11	11	0.297
14360	104	176	0.556961	0.454017	0.749269	0.26171	I	A	0.052983	1.72812	X	X	N/A	N/A	N/A	N/A	1.66852	2.00164	1.82751	0.152	0.014	17	6	0.21
13056	95	215	0.298506	0.196707	0.398011	0.097201	I	L	0.047746	1.55685	X	X	N/A	N/A	N/A	N/A	1.80623	1.8465	1.82625	0.107	0.018	10	9	0.182
774	13	165	0.658294	0.811531	1.00967	0.460157	S	I	0.059729	1.94875	X	X	N/A	N/A	N/A	N/A	2.06377	1.61589	1.82615	0.105	0.031	9	16	0.118
11523	85	271	0.317604	0.835159	0.913959	0.238804	V	E	0.056468	1.84211	X	X	N/A	N/A	N/A	N/A	2.29631	1.45084	1.82526	0.012	0.008	2	18	0.014
23139	227	310	0.69949	0.449593	0.871644	0.277439	Y	T	0.056339	1.83788	X	X	N/A	N/A	N/A	N/A	1.79036	1.85787	1.8238	0.048	0.01	13	16	0.066
3232	26	42	0.244738	0.452551	0.505946	0.191344	E	G	0.070173	2.29032	X	X	N/A	N/A	N/A	N/A	1.89325	1.75619	1.82343	0.024	0.018	12	14	0.032
15726	115	136	0.488147	0.458666	0.646506	0.300308	K	V	0.066313	2.16408	X	X	N/A	N/A	N/A	N/A	1.72037	1.93189	1.82306	0.01	0.004	13	12	0.012
14996	109	271	0.673507	0.835159	0.962991	0.545675	G	E	0.060978	1.98959	X	X	N/A	N/A	N/A	N/A	2.11779	1.56876	1.82272	0.071	0.004	9	13	0.074
5525	49	132	0.215032	0.452847	0.498109	0.16977	F	I	0.064508	2.10506	X	X	N/A	N/A	N/A	N/A	1.7064	1.94642	1.82246	0.023	0.004	15	7	0.031
3143	25	201	0.23039	0.762499	0.821723	0.171166	A	Q	0.047792	1.55837	X	X	N/A	N/A	N/A	N/A	1.89456	1.75176	1.82176	0.035	0.023	9	14	0.067
9250	69	170	0.539253	0.532109	0.780297	0.291065	K	P	0.054134	1.76576	X	X	N/A	N/A	N/A	N/A	1.86735	1.77668	1.82145	0.031	0.019	11	10	0.051
1322	16	22	0.505946	0.20604	0.553115	0.158871	P	F	0.061399	2.00337	X	X	N/A	N/A	N/A	N/A	1.43913	2.30447	1.82111	0.028	0.011	24	7	0.028
3314	26	132	0.244738	0.452847	0.530232	0.167353	E	I	0.063816	2.08241	X	X	N/A	N/A	N/A	N/A	1.72229	1.92555	1.82108	0.072	0.004	17	8	0.1
18472	161	219	0.634667	0.274581	0.731613	0.177635	E	L	0.052597	1.71551	X	X	N/A	N/A	N/A	N/A	1.88642	1.75782	1.82099	0.105	0.054	11	12	0.179
7783	61	115	0.248934	0.488147	0.512664	0.224418	L	K	0.071827	2.34439	X	X	N/A	N/A	N/A	N/A	1.77441	1.86386	1.81858	0.122	0.081	14	10	0.143
3300	26	117	0.244738	0.526758	0.596174	0.175323	E	A	0.064166	2.09387	X	X	N/A	N/A	N/A	N/A	1.7317	1.90951	1.81843	0.11	0.011	16	7	0.134
12383	91	125	0.294323	0.577798	0.675863	0.196258	L	E	0.054269	1.7702	X	X	N/A	N/A	N/A	N/A	1.85515	1.78237	1.81839	0.143	0.143	13	13	0.249
13906	101	136	0.090525	0.458666	0.458666	0.090525	Y	V	0.048454	1.58001	X	X	N/A	N/A	N/A	N/A	2.34106	1.41176	1.81797	0.038	0.011	9	23	0.084
16205	118	265	0.672619	0.711459	0.967354	0.416724	F	V	0.054147	1.7662	X	X	N/A	N/A	N/A	N/A	1.87028	1.76498	1.81687	0.021	0.019	9	9	0.033
18214	159	175	0.775046	0.40263	0.920677	0.256999	S	L	0.056126	1.83092	X	X	N/A	N/A	N/A	N/A	1.58964	2.07436	1.8159	0.026	0.017	17	5	0.046
1028	14	212	0.614861	0.214505	0.632659	0.196707	I	D	0.051028	1.6642	X	X	N/A	N/A	N/A	N/A	1.83898	1.7929	1.81579	0.019	0.016	13	10	0.033
1862	18	173	0.524502	0.803925	0.931757	0.39667	I	K	0.066093	2.15688	X	X	N/A	N/A	N/A	N/A	1.84658	1.78502	1.81554	0.006	0.002	6	11	0.007
13255	96	276	0.521159	0.606677	0.836048	0.291788	D	V	0.053162	1.73399	X	X	N/A	N/A	N/A	N/A	1.7354	1.89863	1.81518	0.083	0.032	10	8	0.152
5498	49	103	0.215032	0.17219	0.276034	0.111189	F	L	0.062294	2.03264	X	X	N/A	N/A	N/A	N/A	1.64804	1.99766	1.81445	0.324	0.036	17	7	0.439
10147	75	213	0.671358	0.498109	0.889442	0.280024	N	K	0.050602	1.65027	X	X	N/A	N/A	N/A	N/A	1.6496	1.99287	1.81313	0.044	0.038	14	8	0.071
3307	26	124	0.244738	0.53489	0.581568	0.198061	E	K	0.064479	2.10408	X	X	N/A	N/A	N/A	N/A	1.74012	1.88752	1.81232	0.193	0.01	15	14	0.277
1972	19	30	0.494635	0.707327	0.860564	0.341398	L	L	0.052638	1.71685	X	X	N/A	N/A	N/A	N/A	1.87582	1.74908	1.81134	0.042	0.001	12	13	0.068
3847	29	42	0.163416	0.452551	0.452551	0.163416	F	G	0.069619	2.27219	X	X	N/A	N/A	N/A	N/A	1.88301	1.74231	1.81129	0.075	0.057	8	15	0.088
3411	26	277	0.244738	0.68258	0.711459	0.21586	E	A	0.058458	1.90718	X	X	N/A	N/A	N/A	N/A	1.57819	2.07735	1.81065	0.02	0.01	21	5	0.032
14808	108	208	0.648102	0.143895	0.665901	0.126097	L	Q	0.046052	1.50145	X	X	N/A	N/A	N/A	N/A	1.52157	2.15415	1.81044	0.067	0.05	18	5	0.106
15547	113	272	0.384575	0.512434	0.644629	0.252381	L	D	0.058771	1.91741	X	X	N/A	N/A	N/A	N/A	1.7937	1.82257	1.80808	0.091	0.005	16	10	0.112
272	11	75	0.713467	0.671358	0.967354	0.41747	R	N	0.057734	1.8835	X	X	N/A	N/A	N/A	N/A	1.73476	1.88352	1.80761	0.081	0.049	12	7	0.109
13471	98	166	0.231298	0.770683	0.81736	0.184621	F	N	0.057034	1.86062	X	X	N/A	N/A	N/A	N/A	2.1384	1.52771	1.80745	0.06	0.019	8	16	0.073
10207	75	317	0.671358	0.347538	0.824967	0.193929	N	A	0.051916	1.69322	X	X	N/A	N/A	N/A	N/A	1.6927	1.92864	1.80682	0.11	0.022	9	11	0.197
14439	104	310	0.556961	0.449593	0.767439	0.239115	I	T	0.056036	1.82795	X	X	N/A	N/A	N/A	N/A	1.765	1.84791	1.80598	0.155	0.007	12	17	0.264
8510	65	116	0.410236	0.555637	0.755781	0.210092	Q	Q	0.052318	1.70636	X	X	N/A	N/A	N/A	N/A	1.88302	1.72995	1.80486	0.021	0.02	9	13	0.031
20855	186	214	0.639377	0.767439	0.930868	0.475948	F	N	0.066101	2.15713	X	X	N/A	N/A	N/A	N/A	1.76098	1.8488	1.80436	0.126	0.004	12	8	0.157
5746	50	182	0.574529	0.119379	0.603408	0.0905	Q	E	0.042417	1.38257	X	X	N/A	N/A	N/A	N/A	1.37171	2.37325	1.80428	0.011	0.01	22	3	0.024
19526	171	207	0.631771	0.396919	0.72039	0.308299	N	T	0.055568	1.81266	X	X	N/A	N/A	N/A	N/A	1.92467	1.69106	1.80408	0.029	0.003	9	12	0.047
6998	57	68	0.30055	0.477956	0.560577	0.217929	D	W	0.06817	2.22481	X	X	N/A	N/A	N/A	N/A	1.62873	1.99811	1.80399	0.035	0.005	18	9	0.043
5540	49	170	0.215032	0.532109	0.564232	0.18291	F	P	0.061187	1.99642	X	X	N/A	N/A	N/A	N/A	1.61885	2.00859	1.80322	0.155	0.054	18	7	0.249
8418	64	245	0.30921	0.539535	0.653932	0.194813	I	K	0.051963	1.69477	X	X	N/A	N/A	N/A	N/A	1.81147	1.79454	1.80298	0.018	0.005	12	12	0.027
23671	242	327	0.650085	0.436399	0.813887	0.272598	V	T	0.054137	1.76585	X	X	N/A	N/A	N/A	N/A	1.79303	1.81286	1.80292	0.05	0.01	12	11	0.079
23287	230	263	0.614489	0.547142	0.873999	0.287631	E	I	0.059918	1.95494	X	X	N/A	N/A	N/A	N/A	1.62358	2.00114	1.8025	0.144	0.02	19	11	0.176
22301	214	258	0.767439	0.792844	1.00967	0.550615	N	Q	0.062383	2.03554	X	X	N/A	N/A	N/A	N/A	1.7435	1.8632	1.80236	0.107	0.075	13	7	0.14
5014	43	257	0.224418	0.409092	0.488147	0.145362	Y	F	0.05444	1.77578	X	X	N/A	N/A	N/A	N/A	1.99584	1.62702	1.80202	0.072	0.035	9	14	0.118
4516	41	112	0.60651	0.556756	0.852957	0.310308	V	M	0.058693	1.91487	X	X	N/A	N/A	N/A	N/A	1.99626	1.62577	1.80152	0.088	0.077	10	13	0.124
19062	166	278	0.770683	0.714561	1.01639	0.468858	N	K	0.066568	2.17242	X	X	N/A	N/A	N/A	N/A	1.78636	1.81464	1.80044	0.049	0.017	7	7	0.061
20250	179	257	0.543295	0.409092	0.721279	0.231108	T	F	0.055907	1.82376	X	X	N/A	N/A	N/A	N/A	1.93936	1.67079	1.80007	0.035	0.002	11	11	0.058
24210	265	313	0.711459	0.422553	0.871644	0.262368	V	A	0.052076	1.69846	X	X	N/A	N/A	N/A	N/A	1.69688	1.90833	1.7995	0.018	0.005	14	8	0.025
11455	85	179	0.317604	0.543295	0.704741	0.156158	V	T	0.047878	1.56117	X	X	N/A	N/A	N/A	N/A	1.94837	1.66092	1.79892	0.009	0.008	6	16	0.015
23428	238	239	0.650458	0.771572	0.967354	0.454676	W	L	0.060369	1.96967	X	X	N/A	N/A	N/A	N/A	1.95189	1.65657	1.79818	0.072	0.014	11	12	0.083
9057	68	130	0.477956	0.523514	0.751418	0.250051	W	N	0.055202	1.80071	X	X	N/A	N/A	N/A	N/A	1.61824	1.99661	1.7975	0.015	0.007	15	7	0.024
16011	117	178	0.526758	0.054419	0.526758	0.054419	A	F	0.032884	1.07081	X	X	N/A	N/A	N/A	N/A	0.97829	3.29801	1.79622	0.133	0.029	41	5	0.812
23203	228	318	0.620112	0.119379	0.648991	0.0905	I	T	0.042642	1.38994	X	X	N/A	N/A	N/A	N/A	1.37684	2.34308	1.79612	0.078	0.015	20	8	0.118
7192	58	78	0.640266	0.563306	0.888554	0.315019	K	D	0.050881	1.65939	X	X	N/A	N/A	N/A	N/A	1.85267	1.7412	1.79607	0.069	0.011	11	14	0.122
3866	29	64	0.163416	0.30921	0.359507	0.113119	F	I	0.058484	1.90803	X	X	N/A	N/A	N/A	N/A	1.58279	2.0379	1.79598	0.062	0.022	20	9	0.076
21994	209	226	0.513322	0.391293	0.633548	0.271068	H	G	0.059534	1.94238	X	X	N/A	N/A	N/A	N/A	2.03356	1.58615	1.79598	0.146	0.024	6	20	0.182
1417	16	136	0.505946	0.458666	0.644629	0.319984	P	V	0.068703	2.24222	X	X	N/A	N/A	N/A	N/A	1.61122	2.0015	1.79579	0.078	0.008	18	11	0.11
11966	88	217	0.68258	0.601053	0.909596	0.374037	F	N	0.048406	1.57845	X	X	N/A	N/A	N/A	N/A	1.79327	1.79699	1.79513	0.057	0.011	11	14	0.095
17673	131	225	0.433608	0.528599	0.613228	0.348979	G	C	0.073428	2.39676	X	X	N/A	N/A	N/A	N/A	1.59982	2.00913	1.79284	0.023	0.013	26	8	0.025
1115	15	31	0.531121	0.393016	0.70348	0.220656	N	L	0.052037	1.69718	X	X	N/A	N/A	N/A	N/A	1.65522	1.93938	1.79168	0.086	0.046	15	9	0.132
16724	122	270	0.708215	0.449	0.870755	0.28646	E	F	0.04851	1.58184	X	X	N/A	N/A	N/A	N/A	1.83288	1.75082	1.79138	0.064	0.026	15	13	0.119
11354	84	265	0.517092	0.711459	0.860564	0.367988	K	V	0.053501	1.74507	X	X	N/A	N/A	N/A	N/A	1.83663	1.74374	1.78958	0.121	0.018	14	10	0.21
22955	224	270	0.495524	0.449	0.750157	0.194367	G	F	0.052617	1.71615	X	X	N/A	N/A	N/A	N/A	1.68616	1.89869	1.78927	0.069	0.068	15	11	0.12
15168	111	117	0.374706	0.526758	0.67787	0.223594	Y	A	0.059596	1.94439	X	X	N/A	N/A	N/A	N/A	1.8006	1.77347	1.78699	0.033	0.001	10	12	0.05
11051	82	321	0.739077	0.451202	0.878362	0.311917	S	A	0.053549	1.74662	X	X	N/A	N/A	N/A	N/A	1.86772	1.70868	1.78643	0.188	0.069	12	14	0.323
5526	49	135	0.215032	0.542201	0.56	0.197234	F	L	0.065431	2.13524	X	X	N/A	N/A	N/A	N/A	1.73073	1.84326	1.78611	0.095	0.03	14	11	0.117
21268	200	201	0.493002	0.762499	0.836048	0.419453	V	Q	0.05369	1.75125	X	X	N/A	N/A	N/A	N/A	1.61367	1.97276	1.7842	0.048	0.034	13	6	0.065
18401	160	274	0.785238	0.697135	1.00967	0.472704	K	C	0.068346	2.23057	X	X	N/A	N/A	N/A	N/A	1.57854	2.01563	1.78375	0.089	0.042	16	10	0.084
19877	174	273	0.108324	0.450854	0.450854	0.108324	W	W	0.05144	1.67765	X	X	N/A	N/A	N/A	N/A	2.07147	1.53471	1.783	0.025	0.002	8	13	0.034
1877	18	198	0.524502	0.715822	0.888554	0.35177	I	V	0.061142	1.99497	X	X	N/A	N/A	N/A	N/A	1.7083	1.86056	1.7828	0.107	0.03	12	10	0.141
6620	55	67	0.64374	0.635555	0.864038	0.415258	N	T	0.050092	1.63359	X	X	N/A	N/A	N/A	N/A	1.80574	1.75921	1.78232	0.084	0.012	10	13	0.143
19864	174	257	0.108324	0.409092	0.409092	0.108324	W	F	0.05137	1.67537	X	X	N/A	N/A	N/A	N/A	2.06866	1.53542	1.78221	0.063	0.012	10	17	0.13
23503	239	273	0.771572	0.450854	0.878362	0.344064	L	W	0.06227	2.03184	X	X	N/A	N/A	N/A	N/A	1.70946	1.85724	1.78182	0.02	0.013	10	8	0.023
10882	81	318	0.596174	0.119379	0.625053	0.0905	V	T	0.043609	1.42155	X	X	N/A	N/A	N/A	N/A	1.3245	2.39603	1.78144	0.027	0.011	26	6	0.076
8960	67	255	0.635555	0.429041	0.721279	0.343318	T	P	0.05769	1.88207	X	X	N/A	N/A	N/A	N/A	2.02889	1.56309	1.78082	0.095	0.021	5	17	0.118
1917	18	245	0.524502	0.539535	0.792472	0.271566	I	K	0.057323	1.87007	X	X	N/A	N/A	N/A	N/A	1.60164	1.97998	1.78079	0.028	0.015	15	8	0.043
18089	158	164	0.752513	0.700609	1.00295	0.450171	I	L	0.061661	2.01194	X	X	N/A	N/A	N/A	N/A	1.86104	1.70373	1.78065	0.105	0.036	11	19	0.151
18294	159	310	0.775046	0.449593	0.927394	0.297245	S	T	0.058238	1.9	X	X	N/A	N/A	N/A	N/A	1.65025	1.92032	1.78017	0.05	0.025	16	12	0.062
7177	58	60	0.640266	0.410236	0.775046	0.275456	K	I	0.051618	1.68347	X	X	N/A	N/A	N/A	N/A	1.87967	1.68468	1.77951	0.048	0.024	9	12	0.068
24479	275	277	0.567706	0.68258	0.89616	0.354126	K	A	0.050846	1.65824	X	X	N/A	N/A	N/A	N/A	1.75507	1.80411	1.77942	0.048	0.02	13	8	0.078
4244	30	322	0.707327	0.421087	0.864926	0.263487	L	A	0.055947	1.82505	X	X	N/A	N/A	N/A	N/A	1.86063	1.70102	1.77904	0.04	0.036	8	13	0.055
946	14	94	0.614861	0.229357	0.692772	0.151446	I	I	0.047075	1.53492	X	X	N/A	N/A	N/A	N/A	1.6954	1.86668	1.77898	0.008	0.002	16	11	0.014
21399	201	265	0.762499	0.711459	0.956273	0.517685	Q	V	0.051437	1.67757	X	X	N/A	N/A	N/A	N/A	1.88834	1.67587	1.77894	0.016	0	9	15	0.023
24110	262	315	0.450854	0.432745	0.700379	0.183221	L	T	0.053166	1.7341	X	X	N/A	N/A	N/A	N/A	1.80115	1.75669	1.77878	0.02	0.017	11	11	0.034
19758	173	245	0.803925	0.539535	0.913959	0.429501	K	K	0.058282	1.90143	X	X	N/A	N/A	N/A	N/A	1.57065	2.01315	1.77819	0.004	0.004	16	5	0.006
7858	61	225	0.248934	0.528599	0.553115	0.224418	L	C	0.068361	2.23104	X	X	N/A	N/A	N/A	N/A	1.68903	1.87004	1.77723	0.172	0.041	19	13	0.195
5768	50	214	0.574529	0.767439	0.91307	0.428899	Q	N	0.059099	1.92815	X	X	N/A	N/A	N/A	N/A	1.91343	1.65049	1.7771	0.078	0.073	12	13	0.111
4528	41	124	0.60651	0.53489	0.774674	0.366727	V	K	0.056336	1.83779	X	X	N/A	N/A	N/A	N/A	1.9157	1.6482	1.77692	0.049	0.008	12	16	0.079
8684	66	111	0.695874	0.374706	0.781764	0.288815	S	Y	0.05673	1.85067	X	X	N/A	N/A	N/A	N/A	1.84083	1.71422	1.7764	0.018	0.009	7	12	0.027
15723	115	131	0.488147	0.433608	0.577631	0.344124	K	G	0.074693	2.43815	X	X	N/A	N/A	N/A	N/A	1.93844	1.62743	1.77614	0.041	0.028	4	23	0.044
1612	17	113	0.532535	0.384575	0.64168	0.27543	W	L	0.059767	1.94999	X	X	N/A	N/A	N/A	N/A	1.72926	1.82403	1.77602	0.027	0.001	10	13	0.034
3387	26	245	0.244738	0.539535	0.607254	0.177019	E	K	0.058154	1.89724	X	X	N/A	N/A	N/A	N/A	1.57002	2.00873	1.77587	0.051	0.027	23	6	0.068
4049	30	41	0.707327	0.60651	0.871644	0.442192	L	V	0.052828	1.72306	X	X	N/A	N/A	N/A	N/A	1.75548	1.79579	1.77552	0.044	0.006	12	14	0.07
1730	17	310	0.532535	0.449593	0.724895	0.257233	W	T	0.057482	1.87526	X	X	N/A	N/A	N/A	N/A	1.66279	1.89546	1.77531	0.062	0.002	12	13	0.079
16138	118	173	0.672619	0.803925	0.974072	0.502472	F	K	0.058151	1.89712	X	X	N/A	N/A	N/A	N/A	2.00953	1.56706	1.77456	0.065	0.055	5	17	0.097
7480	59	216	0.799562	0.366225	0.902878	0.262909	S	M	0.052151	1.70092	X	X	N/A	N/A	N/A	N/A	1.57362	2.00062	1.77432	0.167	0.056	18	9	0.253
24561	278	326	0.714561	0.457778	0.925039	0.247299	K	T	0.058119	1.89609	X	X	N/A	N/A	N/A	N/A	1.58302	1.98505	1.77268	0.082	0.009	15	13	0.142
10039	74	320	0.758136	0.334398	0.878362	0.214173	A	C	0.052074	1.6984	X	X	N/A	N/A	N/A	N/A	1.84767	1.70063	1.77262	0.071	0.037	8	12	0.122
1488	16	245	0.505946	0.539535	0.702386	0.343095	P	K	0.062286	2.03238	X	X	N/A	N/A	N/A	N/A	1.46003	2.15168	1.77243	0.059	0.029	22	2	0.09
15500	113	211	0.384575	0.415606	0.577631	0.22255	L	K	0.062186	2.02909	X	X	N/A	N/A	N/A	N/A	1.8977	1.65491	1.77215	0.102	0.035	11	18	0.126
5297	48	98	0.671152	0.231298	0.729258	0.173193	G	F	0.055096	1.79724	X	X	N/A	N/A	N/A	N/A	1.51996	2.06602	1.77208	0.234	0.034	22	11	0.444
5020	43	266	0.224418	0.248934	0.359507	0.113845	Y	K	0.052097	1.69913	X	X	N/A	N/A	N/A	N/A	1.9103	1.6431	1.77167	0.182	0.025	11	12	0.301
10310	78	205	0.563306	0.625569	0.877473	0.311402	D	S	0.052486	1.71188	X	X	N/A	N/A	N/A	N/A	1.79616	1.74722	1.77152	0.008	0.005	13	14	0.013
15028	110	115	0.359507	0.488147	0.553115	0.29454	D	K	0.071967	2.34898	X	X	N/A	N/A	N/A	N/A	1.67983	1.8675	1.77118	0.063	0.003	15	7	0.072
24194	265	267	0.711459	0.574554	0.956273	0.32974	V	L	0.052945	1.72688	X	X	N/A	N/A	N/A	N/A	1.72546	1.81809	1.77117	0.155	0.013	11	16	0.258
1222	15	179	0.531121	0.543295	0.787015	0.287401	N	T	0.053306	1.73868	X	X	N/A	N/A	N/A	N/A	1.69574	1.84916	1.77079	0.042	0.031	14	12	0.064
9532	72	78	0.678075	0.563306	0.913959	0.327423	V	D	0.057981	1.89159	X	X	N/A	N/A	N/A	N/A	1.57812	1.98434	1.76961	0.028	0.023	16	8	0.038
15169	111	118	0.374706	0.672619	0.782653	0.264672	Y	F	0.054766	1.78642	X	X	N/A	N/A	N/A	N/A	1.65503	1.89181	1.76946	0.051	0.02	16	8	0.076
6271	53	102	0.282752	0.366225	0.518033	0.130944	L	P	0.046595	1.5192	X	X	N/A	N/A	N/A	N/A	1.78657	1.7483	1.76733	0.085	0.007	12	8	0.167
5434	48	315	0.671152	0.432745	0.846239	0.257658	G	T	0.058526	1.90942	X	X	N/A	N/A	N/A	N/A	1.61549	1.93316	1.7672	0.068	0.052	19	8	0.089
1333	16	42	0.505946	0.452551	0.599366	0.359131	P	G	0.072876	2.37872	X	X	N/A	N/A	N/A	N/A	1.70955	1.82395	1.76582	0.136	0.043	18	12	0.137
21790	206	258	0.326818	0.792844	0.891798	0.227864	I	Q	0.052081	1.69862	X	X	N/A	N/A	N/A	N/A	2.00876	1.55175	1.76553	0.039	0.011	5	14	0.057
14438	104	309	0.556961	0.454328	0.774674	0.236616	I	T	0.057551	1.87751	X	X	N/A	N/A	N/A	N/A	1.81288	1.71737	1.76448	0.129	0.047	10	19	0.21
12380	91	122	0.294323	0.708215	0.799562	0.202976	L	E	0.049075	1.60032	X	X	N/A	N/A	N/A	N/A	1.67832	1.85445	1.76419	0.036	0.006	16	12	0.057
13661	99	218	0.410236	0.625053	0.781391	0.253898	E	S	0.053592	1.74803	X	X	N/A	N/A	N/A	N/A	1.68251	1.84876	1.76368	0.102	0.013	15	11	0.137
18634	162	314	0.696762	0.436399	0.852957	0.280205	R	C	0.046424	1.51363	X	X	N/A	N/A	N/A	N/A	1.77817	1.74805	1.76304	0.004	0.004	10	12	0.008
22008	209	246	0.513322	0.49605	0.720762	0.28861	H	F	0.052828	1.72306	X	X	N/A	N/A	N/A	N/A	1.80386	1.72249	1.76271	0.076	0.022	9	11	0.111
16552	121	211	0.653932	0.415606	0.762499	0.307038	M	K	0.058211	1.8991	X	X	N/A	N/A	N/A	N/A	2.00487	1.5492	1.76237	0.068	0.032	13	21	0.132
1793	18	79	0.524502	0.61015	0.864038	0.270615	I	N	0.063791	2.08161	X	X	N/A	N/A	N/A	N/A	1.78228	1.74264	1.76235	0.061	0.013	9	12	0.083
7977	62	127	0.649569	0.30055	0.685166	0.264954	E	L	0.050615	1.65068	X	X	N/A	N/A	N/A	N/A	1.7403	1.78395	1.76199	0.105	0.004	11	12	0.173
15492	113	202	0.384575	0.365888	0.54826	0.202204	L	L	0.059725	1.94863	X	X	N/A	N/A	N/A	N/A	1.82275	1.7011	1.76087	0.031	0.023	15	16	0.039
11502	85	241	0.317604	0.660277	0.786126	0.191754	V	F	0.044439	1.4487	X	X	N/A	N/A	N/A	N/A	1.80908	1.71369	1.76074	0.046	0.039	10	12	0.081
21425	201	321	0.762499	0.451202	0.889442	0.324259	Q	A	0.051434	1.67745	X	X	N/A	N/A	N/A	N/A	1.88823	1.64138	1.76048	0.092	0.037	10	15	0.165
5932	51	173	0.143895	0.803925	0.821723	0.126097	I	K	0.046836	1.52709	X	X	N/A	N/A	N/A	N/A	2.46398	1.25653	1.75957	0.07	0.055	6	27	0.129
4812	42	254	0.452551	0.30055	0.553115	0.199986	G	I	0.054703	1.78438	X	X	N/A	N/A	N/A	N/A	1.36839	2.2616	1.75919	0.074	0.051	23	8	0.102
9686	72	312	0.678075	0.437419	0.860564	0.25493	V	C	0.056797	1.85287	X	X	N/A	N/A	N/A	N/A	1.5457	2.00117	1.75875	0.093	0.003	17	6	0.17
12758	93	224	0.610728	0.495524	0.864038	0.242215	V	G	0.053531	1.74606	X	X	N/A	N/A	N/A	N/A	1.79894	1.71537	1.75666	0.042	0.013	14	13	0.062
15122	110	255	0.359507	0.429041	0.530462	0.258087	D	P	0.06982	2.27877	X	X	N/A	N/A	N/A	N/A	1.62975	1.89177	1.75588	0.097	0.082	16	9	0.121
15780	115	222	0.488147	0.477067	0.660649	0.304565	K	Y	0.057986	1.89174	X	X	N/A	N/A	N/A	N/A	1.50367	2.04975	1.75561	0.123	0.035	18	9	0.216
4559	41	180	0.60651	0.393196	0.763593	0.236113	V	S	0.053381	1.74114	X	X	N/A	N/A	N/A	N/A	1.81469	1.6977	1.75522	0.094	0.018	13	14	0.134
20074	176	275	0.454017	0.567706	0.788109	0.233614	A	K	0.048596	1.58464	X	X	N/A	N/A	N/A	N/A	1.8362	1.67735	1.75498	0.047	0.039	11	14	0.087
11901	88	117	0.68258	0.526758	0.859675	0.349664	F	A	0.052811	1.72252	X	X	N/A	N/A	N/A	N/A	1.95844	1.57149	1.75433	0.061	0.015	6	16	0.074
23896	254	258	0.30055	0.792844	0.842765	0.250629	I	Q	0.049969	1.62956	X	X	N/A	N/A	N/A	N/A	2.06661	1.4879	1.75354	0.018	0.007	12	16	0.026
3525	27	160	0.17219	0.785238	0.820834	0.136594	G	K	0.053849	1.75646	X	X	N/A	N/A	N/A	N/A	2.4794	1.23986	1.75331	0.347	0.022	8	29	0.688
11708	86	324	0.732731	0.436399	0.89616	0.272971	T	C	0.048156	1.57025	X	X	N/A	N/A	N/A	N/A	1.8431	1.66727	1.75298	0.046	0.01	14	13	0.08
23474	238	324	0.650458	0.436399	0.860564	0.226293	W	C	0.052414	1.7095	X	X	N/A	N/A	N/A	N/A	1.69353	1.81411	1.75278	0.115	0.051	17	11	0.189
19143	167	245	0.753774	0.539535	0.909596	0.383713	K	K	0.057334	1.87041	X	X	N/A	N/A	N/A	N/A	1.55073	1.98036	1.75243	0.005	0	17	7	0.007
10371	78	311	0.563306	0.436735	0.807169	0.192873	D	C	0.050535	1.64805	X	X	N/A	N/A	N/A	N/A	1.72935	1.77519	1.75212	0.061	0.021	15	13	0.1
21554	203	256	0.66042	0.526758	0.836048	0.35113	V	V	0.050526	1.64776	X	X	N/A	N/A	N/A	N/A	1.66733	1.83999	1.75154	0.163	0.025	14	8	0.283
9833	73	253	0.317604	0.351524	0.517555	0.151573	I	I	0.052075	1.69843	X	X	N/A	N/A	N/A	N/A	1.79661	1.70671	1.75108	0.097	0.036	7	15	0.155
2174	19	327	0.494635	0.436399	0.726014	0.205021	L	T	0.050654	1.65195	X	X	N/A	N/A	N/A	N/A	1.8052	1.69651	1.75001	0.099	0.054	14	13	0.159
16598	121	271	0.653932	0.835159	0.998588	0.490503	M	E	0.058806	1.91855	X	X	N/A	N/A	N/A	N/A	2.02549	1.51197	1.74999	0.047	0.019	11	14	0.049
2388	22	23	0.20604	0.619224	0.68281	0.142454	F	A	0.048389	1.57788	X	X	N/A	N/A	N/A	N/A	1.81786	1.68367	1.74948	0.051	0.021	12	11	0.087
17668	131	220	0.433608	0.532817	0.636133	0.330292	G	I	0.068156	2.22434	X	X	N/A	N/A	N/A	N/A	1.48476	2.06044	1.74907	0.17	0.071	30	7	0.185
17311	128	223	0.531121	0.215317	0.653932	0.092507	K	L	0.040731	1.32742	X	X	N/A	N/A	N/A	N/A	1.49225	2.04883	1.74853	0.045	0.007	14	6	0.118
19938	175	222	0.40263	0.477067	0.696246	0.18345	L	Y	0.048349	1.57656	X	X	N/A	N/A	N/A	N/A	1.78798	1.70892	1.748	0.018	0.005	12	12	0.032
19792	173	317	0.803925	0.347538	0.907241	0.244222	K	A	0.055272	1.803	X	X	N/A	N/A	N/A	N/A	1.48805	2.05278	1.74775	0.021	0.009	19	8	0.038
7552	60	64	0.410236	0.30921	0.552689	0.166757	I	I	0.051805	1.68958	X	X	N/A	N/A	N/A	N/A	1.69077	1.80598	1.74743	0.14	0.006	11	13	0.23
5524	49	131	0.215032	0.433608	0.451406	0.197234	F	G	0.07272	2.37363	X	X	N/A	N/A	N/A	N/A	1.92287	1.58437	1.74543	0.106	0.055	11	26	0.131
21173	198	318	0.715822	0.119379	0.73362	0.101581	V	T	0.042781	1.39446	X	X	N/A	N/A	N/A	N/A	1.29583	2.35069	1.74531	0.014	0.005	21	7	0.018
4203	30	242	0.707327	0.650085	0.89616	0.461251	L	V	0.052597	1.71551	X	X	N/A	N/A	N/A	N/A	1.7477	1.74167	1.74468	0.008	0.004	15	12	0.011
5556	49	187	0.215032	0.420548	0.481921	0.153659	F	V	0.056321	1.83729	X	X	N/A	N/A	N/A	N/A	1.49058	2.04167	1.7445	0.17	0.004	20	9	0.264
89	10	116	0.807169	0.555637	0.980789	0.382016	R	Q	0.059949	1.95596	X	X	N/A	N/A	N/A	N/A	1.53404	1.98234	1.74384	0.018	0.003	20	9	0.021
1025	14	208	0.614861	0.143895	0.632659	0.126097	I	Q	0.042484	1.38475	X	X	N/A	N/A	N/A	N/A	1.52864	1.98796	1.74324	0.014	0.012	19	10	0.029
53	10	79	0.807169	0.61015	1.01639	0.400933	R	N	0.06587	2.1496	X	X	N/A	N/A	N/A	N/A	1.68767	1.79949	1.74268	0.023	0.02	11	10	0.031
5280	48	81	0.671152	0.596174	0.871644	0.395682	G	V	0.06014	1.96219	X	X	N/A	N/A	N/A	N/A	1.66045	1.82885	1.74261	0.03	0.009	16	8	0.04
1857	18	168	0.524502	0.800451	0.956273	0.36868	I	N	0.055093	1.79712	X	X	N/A	N/A	N/A	N/A	1.53935	1.9718	1.74221	0.24	0.066	19	7	0.391
15175	111	124	0.374706	0.53489	0.653932	0.255665	Y	K	0.058579	1.91114	X	X	N/A	N/A	N/A	N/A	1.76995	1.71412	1.74181	0.073	0.012	10	15	0.105
21428	201	324	0.762499	0.436399	0.913959	0.28494	Q	C	0.048882	1.59401	X	X	N/A	N/A	N/A	N/A	1.79261	1.69231	1.74173	0.036	0.024	14	12	0.069
3858	29	56	0.163416	0.384024	0.401822	0.145618	F	K	0.066024	2.15461	X	X	N/A	N/A	N/A	N/A	1.78608	1.69739	1.74117	0.135	0.031	11	17	0.176
4172	30	205	0.707327	0.625569	0.89616	0.436735	L	S	0.052347	1.70732	X	X	N/A	N/A	N/A	N/A	1.73927	1.74257	1.74092	0.129	0.098	15	15	0.194
21701	205	240	0.625569	0.621207	0.881836	0.36494	S	D	0.055982	1.82621	X	X	N/A	N/A	N/A	N/A	1.8642	1.62528	1.74065	0.082	0.079	12	15	0.123
15972	116	325	0.555637	0.357333	0.737983	0.174987	Q	T	0.051672	1.68524	X	X	N/A	N/A	N/A	N/A	1.70858	1.77285	1.74042	0.102	0.064	14	14	0.16
20961	187	238	0.420548	0.650458	0.800451	0.270554	V	W	0.050853	1.65848	X	X	N/A	N/A	N/A	N/A	1.84379	1.64283	1.74041	0.104	0.018	12	18	0.161
632	12	267	0.751418	0.574554	0.99187	0.334103	E	L	0.061906	2.01995	X	X	N/A	N/A	N/A	N/A	1.4245	2.1258	1.74017	0.203	0.011	18	12	0.337
16280	119	186	0.742923	0.639377	0.927394	0.454906	C	F	0.057187	1.86562	X	X	N/A	N/A	N/A	N/A	1.989	1.52227	1.74006	0.039	0.012	7	16	0.063
9977	74	214	0.758136	0.767439	0.956273	0.569303	A	N	0.055252	1.80234	X	X	N/A	N/A	N/A	N/A	1.96244	1.54154	1.7393	0.089	0.042	6	16	0.143
16357	119	317	0.742923	0.347538	0.870755	0.219706	C	A	0.048425	1.57905	X	X	N/A	N/A	N/A	N/A	1.68029	1.79951	1.73888	0.044	0.013	18	13	0.071
11697	86	313	0.732731	0.422553	0.864038	0.291247	T	A	0.046429	1.51377	X	X	N/A	N/A	N/A	N/A	1.77578	1.70205	1.73853	0.092	0.042	16	14	0.157
19057	166	273	0.770683	0.450854	0.888554	0.332984	N	W	0.061478	2.00593	X	X	N/A	N/A	N/A	N/A	1.64828	1.83366	1.7385	0.252	0.046	12	10	0.349
21176	198	321	0.715822	0.451202	0.870755	0.296269	V	A	0.055814	1.82071	X	X	N/A	N/A	N/A	N/A	1.69669	1.78077	1.73822	0.074	0.012	12	13	0.133
9177	68	328	0.477956	0.276641	0.59907	0.155526	W	T	0.052766	1.72103	X	X	N/A	N/A	N/A	N/A	1.54688	1.9525	1.7379	0.08	0.041	19	4	0.105
8168	63	159	0.664782	0.775046	0.974072	0.465757	N	S	0.060012	1.958	X	X	N/A	N/A	N/A	N/A	1.77447	1.70117	1.73743	0.058	0.04	11	13	0.083
18514	161	275	0.634667	0.567706	0.888554	0.313819	E	K	0.049385	1.61045	X	X	N/A	N/A	N/A	N/A	1.77056	1.7046	1.73727	0.058	0.026	12	13	0.1
6062	52	85	0.572174	0.317604	0.727996	0.161781	T	V	0.047626	1.55292	X	X	N/A	N/A	N/A	N/A	1.55651	1.93817	1.73689	0.037	0.005	14	7	0.068
2315	20	212	0.498998	0.214505	0.557103	0.156399	T	D	0.049487	1.61378	X	X	N/A	N/A	N/A	N/A	1.7338	1.73899	1.73639	0.049	0.015	8	13	0.077
4048	30	31	0.707327	0.393016	0.831685	0.268657	L	L	0.049351	1.60935	X	X	N/A	N/A	N/A	N/A	1.63826	1.83963	1.73603	0.244	0.009	16	11	0.436
9612	72	184	0.678075	0.317026	0.807169	0.187933	V	C	0.056265	1.83546	X	X	N/A	N/A	N/A	N/A	1.53114	1.96636	1.73515	0.084	0.036	21	12	0.101
2284	20	170	0.498998	0.532109	0.763593	0.267514	T	P	0.051155	1.66832	X	X	N/A	N/A	N/A	N/A	1.79221	1.67872	1.73454	0.055	0.042	8	12	0.096
13281	97	101	0.415091	0.090525	0.415091	0.090525	H	Y	0.049202	1.60445	X	X	N/A	N/A	N/A	N/A	1.2651	2.37709	1.73415	0.024	0.004	20	7	0.055
8605	65	257	0.410236	0.409092	0.628527	0.190801	Q	F	0.052868	1.72438	X	X	N/A	N/A	N/A	N/A	1.90276	1.58011	1.73395	0.049	0.018	8	16	0.062
17989	136	180	0.458666	0.393196	0.652465	0.199398	V	S	0.056963	1.8583	X	X	N/A	N/A	N/A	N/A	1.65958	1.81124	1.73375	0.117	0.021	17	13	0.167
9669	72	265	0.678075	0.711459	0.974072	0.415463	V	V	0.058188	1.89834	X	X	N/A	N/A	N/A	N/A	1.58378	1.89785	1.73372	0.094	0.007	14	6	0.131
495	12	80	0.751418	0.727996	1.01639	0.463029	E	A	0.057758	1.8843	X	X	N/A	N/A	N/A	N/A	1.32837	2.26241	1.73359	0.115	0.057	23	4	0.191
7267	58	179	0.640266	0.543295	0.88508	0.298481	K	T	0.048777	1.59058	X	X	N/A	N/A	N/A	N/A	1.7756	1.6921	1.73335	0.029	0.003	11	15	0.049
21694	205	228	0.625569	0.620112	0.891798	0.353884	S	I	0.052836	1.72331	X	X	N/A	N/A	N/A	N/A	1.75894	1.70775	1.73316	0.021	0.011	13	11	0.032
24642	313	322	0.422553	0.421087	0.689528	0.154112	A	A	0.051912	1.69311	X	X	N/A	N/A	N/A	N/A	1.90234	1.57878	1.73302	0.066	0.022	10	17	0.121
15317	112	130	0.556756	0.523514	0.821723	0.258547	M	N	0.054747	1.7858	X	X	N/A	N/A	N/A	N/A	1.51647	1.98015	1.73287	0.114	0.052	16	8	0.145
16350	119	310	0.742923	0.449593	0.902878	0.289638	C	T	0.051197	1.6697	X	X	N/A	N/A	N/A	N/A	1.77796	1.68878	1.73279	0.031	0.029	12	19	0.054
19930	175	214	0.40263	0.767439	0.909596	0.260473	L	N	0.053963	1.76019	X	X	N/A	N/A	N/A	N/A	1.99471	1.50503	1.73266	0.101	0.057	7	17	0.132
13308	97	130	0.415091	0.523514	0.685166	0.253439	H	N	0.056811	1.85333	X	X	N/A	N/A	N/A	N/A	1.46061	2.05483	1.73243	0.137	0.001	19	5	0.168
4657	42	49	0.452551	0.215032	0.477067	0.190516	G	F	0.067328	2.19727	X	X	N/A	N/A	N/A	N/A	1.68487	1.78074	1.73214	0.212	0.062	17	13	0.248
19058	166	274	0.770683	0.697135	1.00967	0.45815	N	C	0.061607	2.01018	X	X	N/A	N/A	N/A	N/A	1.65178	1.81588	1.73188	0.072	0.004	11	14	0.101
21381	201	238	0.762499	0.650458	0.942837	0.470119	Q	W	0.050301	1.64042	X	X	N/A	N/A	N/A	N/A	1.84578	1.6249	1.73182	0.047	0.005	11	19	0.072
19826	174	207	0.108324	0.396919	0.396919	0.108324	W	T	0.049433	1.61201	X	X	N/A	N/A	N/A	N/A	1.99096	1.50459	1.73077	0.016	0.002	11	18	0.033
22378	215	269	0.196707	0.481921	0.5108	0.167828	L	D	0.055943	1.82492	X	X	N/A	N/A	N/A	N/A	2.16201	1.38532	1.73063	0.077	0.056	4	21	0.094
13077	95	241	0.298506	0.660277	0.774674	0.184109	I	F	0.04529	1.47652	X	X	N/A	N/A	N/A	N/A	1.71375	1.74681	1.7302	0.114	0.009	13	10	0.189
12705	93	160	0.610728	0.785238	0.980789	0.415177	V	K	0.062121	2.02697	X	X	N/A	N/A	N/A	N/A	2.08833	1.43311	1.72997	0.063	0.018	7	19	0.093
18310	159	326	0.775046	0.457778	0.956273	0.27655	S	T	0.055616	1.81423	X	X	N/A	N/A	N/A	N/A	1.575	1.89983	1.72981	0.067	0.048	19	14	0.083
8228	63	230	0.664782	0.614489	0.906352	0.372919	N	E	0.061104	1.99372	X	X	N/A	N/A	N/A	N/A	1.80697	1.65582	1.72974	0.021	0.006	8	15	0.026
11574	86	111	0.732731	0.374706	0.799562	0.307875	T	Y	0.050806	1.65694	X	X	N/A	N/A	N/A	N/A	1.94641	1.53568	1.72889	0.016	0.001	8	18	0.027
2765	23	247	0.619224	0.599828	0.835159	0.383893	A	S	0.052403	1.70915	X	X	N/A	N/A	N/A	N/A	1.82409	1.63712	1.72808	0.099	0.05	10	13	0.179
1121	15	49	0.531121	0.215032	0.555637	0.190516	N	F	0.059529	1.94222	X	X	N/A	N/A	N/A	N/A	1.89445	1.57515	1.72743	0.133	0.105	11	19	0.204
11560	86	96	0.732731	0.521159	0.889442	0.364448	T	D	0.048859	1.59325	X	X	N/A	N/A	N/A	N/A	1.87051	1.59499	1.72726	0.01	0.005	11	15	0.016
21232	199	263	0.689298	0.547142	0.89616	0.34028	Q	I	0.053195	1.73507	X	X	N/A	N/A	N/A	N/A	1.67912	1.77673	1.72724	0.077	0.004	14	14	0.116
22325	214	315	0.767439	0.432745	0.920677	0.279508	N	T	0.056879	1.85553	X	X	N/A	N/A	N/A	N/A	1.58762	1.87893	1.72715	0.121	0.035	14	10	0.209
24203	265	276	0.711459	0.606677	0.931757	0.386379	V	V	0.050626	1.65105	X	X	N/A	N/A	N/A	N/A	1.6492	1.80766	1.72662	0.049	0.037	18	9	0.069
21439	202	209	0.365888	0.513322	0.62683	0.252381	L	H	0.055333	1.80497	X	X	N/A	N/A	N/A	N/A	1.57625	1.88967	1.72586	0.082	0.039	22	8	0.138
21984	209	216	0.513322	0.366225	0.692772	0.186775	H	M	0.047655	1.55387	X	X	N/A	N/A	N/A	N/A	1.62668	1.82886	1.72481	0.046	0.04	13	12	0.088
16480	120	311	0.535316	0.436735	0.77852	0.193532	V	C	0.048426	1.57909	X	X	N/A	N/A	N/A	N/A	1.74854	1.70139	1.7248	0.076	0.008	17	15	0.131
23024	225	310	0.528599	0.449593	0.731265	0.246927	C	T	0.057431	1.87359	X	X	N/A	N/A	N/A	N/A	1.57001	1.89378	1.72431	0.016	0.005	20	14	0.022
24460	274	311	0.697135	0.436735	0.902878	0.230992	C	C	0.053609	1.74859	X	X	N/A	N/A	N/A	N/A	1.57881	1.88275	1.72409	0.068	0.017	20	10	0.095
20064	176	265	0.454017	0.711459	0.871644	0.293832	A	V	0.049118	1.60171	X	X	N/A	N/A	N/A	N/A	1.85588	1.59962	1.72299	0.055	0.017	9	18	0.078
8816	66	322	0.695874	0.421087	0.867282	0.249679	S	A	0.054853	1.78927	X	X	N/A	N/A	N/A	N/A	1.77929	1.66788	1.72268	0.172	0.058	10	14	0.249
22382	215	273	0.196707	0.450854	0.512061	0.135499	L	W	0.050686	1.653	X	X	N/A	N/A	N/A	N/A	1.95966	1.51225	1.72148	0.096	0.005	9	14	0.163
13731	100	104	0.559833	0.556961	0.762499	0.354295	K	I	0.054141	1.766	X	X	N/A	N/A	N/A	N/A	1.73557	1.70512	1.72028	0.033	0.003	13	14	0.049
12086	89	167	0.586212	0.753774	0.956273	0.383713	E	K	0.053725	1.75238	X	X	N/A	N/A	N/A	N/A	2.03723	1.452	1.7199	0.076	0.072	7	19	0.115
4891	43	87	0.224418	0.514737	0.584516	0.154639	Y	R	0.046532	1.51713	X	X	N/A	N/A	N/A	N/A	1.70712	1.73232	1.71967	0.039	0.026	12	12	0.065
1179	15	111	0.531121	0.374706	0.660277	0.245549	N	Y	0.055459	1.80911	X	X	N/A	N/A	N/A	N/A	1.76449	1.67592	1.71963	0.027	0.023	12	14	0.042
14069	102	174	0.366225	0.108324	0.384024	0.090525	P	W	0.044212	1.44129	X	X	N/A	N/A	N/A	N/A	1.65924	1.78151	1.71929	0.021	0.02	14	13	0.044
12165	89	271	0.586212	0.835159	0.998588	0.422783	E	E	0.055086	1.79689	X	X	N/A	N/A	N/A	N/A	2.08894	1.41471	1.71908	0.045	0.018	7	22	0.072
24525	277	310	0.68258	0.449593	0.856201	0.275973	A	T	0.050234	1.63821	X	X	N/A	N/A	N/A	N/A	1.78214	1.65711	1.71849	0.039	0.021	9	20	0.067
15081	110	202	0.359507	0.365888	0.500235	0.225161	D	L	0.066639	2.17474	X	X	N/A	N/A	N/A	N/A	1.55556	1.89764	1.71811	0.013	0.007	19	12	0.015
16660	122	182	0.708215	0.119379	0.732731	0.094863	E	E	0.037412	1.21887	X	X	N/A	N/A	N/A	N/A	1.40922	2.09419	1.7179	0.07	0.022	21	5	0.131
21099	198	199	0.715822	0.689298	0.906352	0.498768	V	Q	0.055445	1.80864	X	X	N/A	N/A	N/A	N/A	1.68534	1.75103	1.71787	0.044	0.026	13	12	0.065
11714	87	89	0.514737	0.586212	0.820604	0.280345	R	E	0.045721	1.49064	X	X	N/A	N/A	N/A	N/A	1.70209	1.73312	1.71754	0.051	0.005	13	10	0.082
7775	61	107	0.248934	0.054419	0.248934	0.054419	L	K	0.038525	1.25529	X	X	N/A	N/A	N/A	N/A	0.95411	3.08572	1.71584	0.037	0.009	39	1	0.042
7116	57	225	0.30055	0.528599	0.570913	0.258236	D	C	0.067109	2.1901	X	X	N/A	N/A	N/A	N/A	1.60344	1.83567	1.71563	0.067	0.019	18	14	0.088
22582	218	272	0.625053	0.512434	0.771572	0.365914	S	D	0.05245	1.71068	X	X	N/A	N/A	N/A	N/A	1.80904	1.62602	1.71509	0.067	0.009	14	12	0.118
9854	73	277	0.317604	0.68258	0.770311	0.229873	I	A	0.04902	1.59853	X	X	N/A	N/A	N/A	N/A	1.69164	1.73856	1.71494	0.031	0.004	10	11	0.049
10960	82	175	0.739077	0.40263	0.88508	0.256627	S	L	0.047793	1.55838	X	X	N/A	N/A	N/A	N/A	1.66369	1.76751	1.71481	0.038	0.029	12	12	0.067
23008	225	264	0.528599	0.231136	0.577631	0.182103	C	G	0.056787	1.85254	X	X	N/A	N/A	N/A	N/A	1.55233	1.89416	1.71475	0.171	0.014	21	10	0.278
721	13	87	0.658294	0.514737	0.859675	0.313356	S	R	0.047834	1.55972	X	X	N/A	N/A	N/A	N/A	1.6508	1.78084	1.71459	0.043	0.035	12	11	0.074
16756	123	128	0.649569	0.531121	0.841504	0.339185	N	K	0.046164	1.50511	X	X	N/A	N/A	N/A	N/A	1.73781	1.69164	1.71457	0.054	0.003	14	9	0.092
18956	165	309	0.811531	0.454328	0.962991	0.302868	I	T	0.060332	1.96846	X	X	N/A	N/A	N/A	N/A	1.63244	1.80012	1.71423	0.02	0.003	16	17	0.022
9238	69	158	0.539253	0.752513	0.91307	0.378696	K	I	0.053173	1.73433	X	X	N/A	N/A	N/A	N/A	1.83416	1.6019	1.7141	0.055	0.021	11	17	0.08
13262	96	313	0.521159	0.422553	0.744701	0.199012	D	A	0.049553	1.61594	X	X	N/A	N/A	N/A	N/A	1.61764	1.81617	1.71403	0.045	0.023	14	12	0.082
121	10	172	0.807169	0.575312	0.938475	0.444006	R	F	0.06062	1.97788	X	X	N/A	N/A	N/A	N/A	1.55145	1.892	1.71329	0.06	0.01	17	7	0.094
17774	132	207	0.452847	0.396919	0.617446	0.232319	I	T	0.056536	1.84431	X	X	N/A	N/A	N/A	N/A	1.70603	1.72048	1.71324	0.018	0.005	12	10	0.025
11739	87	115	0.514737	0.488147	0.695538	0.307346	R	K	0.05512	1.79803	X	X	N/A	N/A	N/A	N/A	2.05239	1.42909	1.71262	0.074	0.004	7	21	0.129
6851	56	113	0.384024	0.384575	0.54826	0.220339	K	L	0.061129	1.99453	X	X	N/A	N/A	N/A	N/A	1.57163	1.86551	1.71228	0.047	0.045	20	12	0.061
10260	78	121	0.563306	0.653932	0.89616	0.321078	D	M	0.049897	1.62719	X	X	N/A	N/A	N/A	N/A	1.7075	1.71679	1.71214	0.124	0.097	16	16	0.24
13982	101	255	0.090525	0.429041	0.429041	0.090525	Y	P	0.047301	1.54229	X	X	N/A	N/A	N/A	N/A	2.28553	1.28158	1.71146	0.158	0.048	10	31	0.353
12708	93	163	0.610728	0.775046	0.985152	0.400622	V	S	0.050082	1.63323	X	X	N/A	N/A	N/A	N/A	1.68275	1.74035	1.7113	0.13	0.047	16	9	0.191
1475	16	226	0.505946	0.391293	0.595429	0.30181	P	G	0.068449	2.23393	X	X	N/A	N/A	N/A	N/A	1.60524	1.82337	1.71083	0.009	0.005	20	16	0.01
13837	100	257	0.559833	0.409092	0.686943	0.281981	K	F	0.055255	1.80245	X	X	N/A	N/A	N/A	N/A	1.77149	1.65133	1.71036	0.036	0.027	12	13	0.054
18275	159	258	0.775046	0.792844	1.03418	0.533706	S	Q	0.058799	1.91834	X	X	N/A	N/A	N/A	N/A	1.66636	1.75485	1.71003	0.018	0.008	15	10	0.023
17611	130	326	0.523514	0.457778	0.786126	0.195165	N	T	0.048637	1.58599	X	X	N/A	N/A	N/A	N/A	1.7591	1.66222	1.70997	0.08	0.065	12	18	0.139
14400	104	227	0.556961	0.69949	0.867282	0.389169	I	Y	0.054058	1.76327	X	X	N/A	N/A	N/A	N/A	1.70249	1.71717	1.70982	0.035	0.025	16	15	0.048
17430	129	221	0.757248	0.652465	0.956273	0.453439	I	T	0.052293	1.70555	X	X	N/A	N/A	N/A	N/A	1.80473	1.61932	1.70951	0.123	0.027	14	13	0.214
4073	30	68	0.707327	0.477956	0.835159	0.350123	L	W	0.054714	1.78473	X	X	N/A	N/A	N/A	N/A	1.81907	1.60394	1.70812	0.064	0.034	8	17	0.083
8166	63	136	0.664782	0.458666	0.80628	0.317168	N	V	0.058202	1.89882	X	X	N/A	N/A	N/A	N/A	1.72062	1.69566	1.7081	0.041	0.012	12	16	0.057
8571	65	212	0.410236	0.214505	0.492113	0.132628	Q	D	0.047999	1.56512	X	X	N/A	N/A	N/A	N/A	1.72804	1.68694	1.70737	0.067	0.036	13	14	0.106
22079	211	243	0.415606	0.45792	0.595429	0.278096	K	V	0.06382	2.08255	X	X	N/A	N/A	N/A	N/A	1.69837	1.71542	1.70687	0.023	0.017	16	16	0.027
21283	200	217	0.493002	0.601053	0.79919	0.294865	V	N	0.051094	1.66634	X	X	N/A	N/A	N/A	N/A	1.53553	1.89703	1.70674	0.028	0.01	16	11	0.035
5663	50	71	0.574529	0.108324	0.592328	0.090525	Q	G	0.042657	1.39041	X	X	N/A	N/A	N/A	N/A	1.37951	2.11126	1.7066	0.011	0.008	21	8	0.029
20768	185	215	0.054419	0.196707	0.196707	0.054419	F	L	0.038233	1.24574	X	X	N/A	N/A	N/A	N/A	1.96743	1.48033	1.70659	0.037	0.007	6	15	0.076
21603	204	215	0.054419	0.196707	0.196707	0.054419	F	L	0.038233	1.24574	X	X	N/A	N/A	N/A	N/A	1.96743	1.48033	1.70659	0.037	0	6	14	0.076
18723	163	263	0.775046	0.547142	0.974072	0.348116	S	I	0.050086	1.63338	X	X	N/A	N/A	N/A	N/A	1.74049	1.67296	1.70639	0.173	0	8	17	0.259
21579	203	314	0.66042	0.436399	0.836048	0.260772	V	C	0.048414	1.57869	X	X	N/A	N/A	N/A	N/A	1.59707	1.82274	1.70618	0.021	0.017	16	10	0.036
12813	93	323	0.610728	0.452178	0.838403	0.224504	V	C	0.052252	1.70422	X	X	N/A	N/A	N/A	N/A	1.75585	1.6576	1.70602	0.096	0.071	14	15	0.152
2934	24	200	0.054419	0.493002	0.493002	0.054419	D	V	0.031174	1.01486	X	X	N/A	N/A	N/A	N/A	3.10587	0.93595	1.70498	0.09	0.028	5	44	0.544
15098	110	220	0.359507	0.532817	0.611617	0.280708	D	I	0.064161	2.09368	X	X	N/A	N/A	N/A	N/A	1.49777	1.93938	1.70433	0.16	0.05	26	9	0.183
4495	41	90	0.60651	0.635903	0.882725	0.359688	V	D	0.051494	1.67942	X	X	N/A	N/A	N/A	N/A	1.75019	1.6594	1.70419	0.005	0.003	16	13	0.008
17764	132	197	0.452847	0.488639	0.659183	0.282303	I	G	0.059246	1.93297	X	X	N/A	N/A	N/A	N/A	1.78775	1.6245	1.70417	0.089	0.045	11	14	0.123
5367	48	203	0.671152	0.66042	0.89616	0.435411	G	V	0.056439	1.84116	X	X	N/A	N/A	N/A	N/A	1.55737	1.86404	1.70382	0.02	0.019	19	12	0.032
5665	50	73	0.574529	0.317604	0.695501	0.196632	Q	I	0.050987	1.66284	X	X	N/A	N/A	N/A	N/A	1.65001	1.75922	1.70374	0.064	0.05	16	8	0.102
19945	175	229	0.40263	0.77829	0.920677	0.260243	L	K	0.05016	1.63579	X	X	N/A	N/A	N/A	N/A	1.85467	1.56482	1.70359	0.059	0.023	11	13	0.104
10272	78	136	0.563306	0.458666	0.763593	0.25838	D	V	0.05395	1.75974	X	X	N/A	N/A	N/A	N/A	1.8463	1.57182	1.70354	0.048	0.003	12	21	0.08
4458	41	50	0.60651	0.574529	0.835159	0.34588	V	Q	0.051344	1.67454	X	X	N/A	N/A	N/A	N/A	1.74507	1.6616	1.70282	0.051	0.012	17	15	0.083
3145	25	203	0.23039	0.66042	0.745795	0.145014	A	V	0.047077	1.53499	X	X	N/A	N/A	N/A	N/A	1.86634	1.55259	1.70225	0.059	0.009	10	18	0.091
10520	79	258	0.61015	0.792844	1.01639	0.386609	N	Q	0.059611	1.94489	X	X	N/A	N/A	N/A	N/A	1.62836	1.7794	1.7022	0.027	0.01	14	9	0.04
10862	81	268	0.596174	0.616701	0.88508	0.327796	V	E	0.050765	1.65559	X	X	N/A	N/A	N/A	N/A	1.54282	1.87781	1.7021	0.054	0.008	15	10	0.092
7944	62	92	0.649569	0.695874	0.89616	0.449282	E	K	0.051019	1.66391	X	X	N/A	N/A	N/A	N/A	1.75438	1.64901	1.70088	0.013	0.001	10	15	0.022
17499	130	159	0.523514	0.775046	0.931757	0.366803	N	S	0.053158	1.73384	X	X	N/A	N/A	N/A	N/A	1.92266	1.50445	1.70075	0.074	0.062	10	20	0.119
23571	240	322	0.621207	0.421087	0.818249	0.224044	D	A	0.057231	1.86704	X	X	N/A	N/A	N/A	N/A	1.66172	1.73992	1.70037	0.042	0.041	14	12	0.06
4064	30	59	0.707327	0.799562	0.909596	0.597293	L	S	0.05367	1.75059	X	X	N/A	N/A	N/A	N/A	1.78387	1.62053	1.70024	0.05	0.003	9	16	0.075
3890	29	91	0.163416	0.294323	0.355697	0.102043	F	L	0.055847	1.82181	X	X	N/A	N/A	N/A	N/A	1.51169	1.90887	1.69871	0.052	0.008	23	12	0.082
12548	92	158	0.695874	0.752513	0.99187	0.456517	K	I	0.054406	1.77467	X	X	N/A	N/A	N/A	N/A	1.75931	1.63954	1.69837	0.073	0.03	13	15	0.118
9505	71	275	0.108324	0.567706	0.592222	0.083807	G	K	0.041076	1.33871	X	X	N/A	N/A	N/A	N/A	2.03328	1.41758	1.69775	0.091	0.066	12	19	0.173
10569	80	92	0.727996	0.695874	0.980789	0.443081	A	K	0.04778	1.55796	X	X	N/A	N/A	N/A	N/A	1.86707	1.54353	1.69761	0.072	0.028	9	19	0.12
21254	199	315	0.689298	0.432745	0.859675	0.262368	Q	T	0.052557	1.71418	X	X	N/A	N/A	N/A	N/A	1.65873	1.73663	1.69724	0.157	0.086	17	12	0.233
17004	125	127	0.577798	0.30055	0.644629	0.23372	E	L	0.04989	1.62696	X	X	N/A	N/A	N/A	N/A	1.63766	1.75849	1.697	0.12	0.095	14	14	0.224
15037	110	124	0.359507	0.53489	0.599366	0.295032	D	K	0.064901	2.1179	X	X	N/A	N/A	N/A	N/A	1.51503	1.89992	1.6966	0.024	0.014	25	13	0.028
19825	174	206	0.108324	0.326818	0.355697	0.079445	W	I	0.043011	1.40199	X	X	N/A	N/A	N/A	N/A	1.73333	1.66042	1.69648	0.116	0.014	17	10	0.237
16189	118	240	0.672619	0.621207	0.913959	0.379866	F	D	0.053578	1.74758	X	X	N/A	N/A	N/A	N/A	1.8505	1.55515	1.69641	0.081	0.046	11	16	0.142
22137	212	224	0.214505	0.495524	0.568594	0.141435	D	G	0.050541	1.64827	X	X	N/A	N/A	N/A	N/A	1.77586	1.61979	1.69603	0.098	0.013	11	16	0.16
3790	28	231	0.248208	0.686054	0.747056	0.187206	S	K	0.049496	1.61408	X	X	N/A	N/A	N/A	N/A	1.84456	1.55877	1.69566	0.018	0.011	9	10	0.023
3792	28	238	0.248208	0.650458	0.729258	0.169408	S	W	0.048873	1.59371	X	X	N/A	N/A	N/A	N/A	1.82145	1.57853	1.69564	0.044	0.036	12	20	0.082
291	11	96	0.713467	0.521159	0.902878	0.331747	R	D	0.054158	1.76654	X	X	N/A	N/A	N/A	N/A	1.62633	1.76791	1.69564	0.022	0.014	14	8	0.029
15470	113	170	0.384575	0.532109	0.67774	0.238945	L	P	0.053556	1.74688	X	X	N/A	N/A	N/A	N/A	1.63487	1.75767	1.69516	0.079	0.007	17	11	0.127
19951	175	240	0.40263	0.621207	0.809754	0.214082	L	D	0.051739	1.68743	X	X	N/A	N/A	N/A	N/A	1.91281	1.50151	1.69473	0.052	0.026	10	19	0.091
110	10	161	0.807169	0.634667	0.985152	0.456683	R	E	0.055946	1.82502	X	X	N/A	N/A	N/A	N/A	1.43018	2.00723	1.69431	0.11	0.077	21	9	0.187
9569	72	116	0.678075	0.555637	0.913959	0.319754	V	Q	0.056456	1.84169	X	X	N/A	N/A	N/A	N/A	1.53637	1.86681	1.69355	0.135	0.006	19	12	0.198
20828	185	319	0.054419	0.266006	0.266006	0.054419	F	T	0.037076	1.20789	X	X	N/A	N/A	N/A	N/A	1.90809	1.50266	1.69328	0.015	0.014	7	15	0.03
21663	204	319	0.054419	0.266006	0.266006	0.054419	F	T	0.037076	1.20789	X	X	N/A	N/A	N/A	N/A	1.90809	1.50266	1.69328	0.014	0	8	14	0.029
12032	88	327	0.68258	0.436399	0.831685	0.287295	F	T	0.048061	1.56716	X	X	N/A	N/A	N/A	N/A	1.78033	1.60989	1.69297	0.111	0.062	13	15	0.189
15537	113	262	0.384575	0.450854	0.627818	0.207611	L	L	0.052637	1.71682	X	X	N/A	N/A	N/A	N/A	1.60688	1.78325	1.69277	0.056	0.044	19	12	0.09
22231	213	258	0.498109	0.792844	0.962991	0.327962	K	Q	0.049433	1.61201	X	X	N/A	N/A	N/A	N/A	1.9469	1.4717	1.69271	0.106	0.054	9	17	0.158
22679	220	226	0.532817	0.391293	0.653043	0.271068	I	G	0.059644	1.94596	X	X	N/A	N/A	N/A	N/A	1.80249	1.58907	1.69242	0.042	0.004	12	19	0.052
17151	127	174	0.30055	0.108324	0.318349	0.090525	L	W	0.044892	1.4635	X	X	N/A	N/A	N/A	N/A	1.58298	1.80879	1.69212	0.048	0.022	19	12	0.089
17908	135	225	0.542201	0.528599	0.718177	0.352623	L	C	0.060941	1.98837	X	X	N/A	N/A	N/A	N/A	1.71636	1.66636	1.69118	0.065	0.007	13	17	0.085
3908	29	110	0.163416	0.359507	0.377306	0.145618	F	D	0.067299	2.19633	X	X	N/A	N/A	N/A	N/A	1.82046	1.57096	1.69111	0.042	0.022	11	17	0.051
13266	96	317	0.521159	0.347538	0.710571	0.158127	D	A	0.048543	1.58291	X	X	N/A	N/A	N/A	N/A	1.58468	1.80387	1.69073	0.049	0.004	17	12	0.075
1014	14	197	0.614861	0.488639	0.738188	0.365312	I	G	0.053778	1.75411	X	X	N/A	N/A	N/A	N/A	1.93887	1.47413	1.69061	0.07	0.001	11	21	0.119
3915	29	117	0.163416	0.526758	0.544556	0.145618	F	A	0.059572	1.94362	X	X	N/A	N/A	N/A	N/A	1.61212	1.77276	1.69053	0.136	0.028	17	13	0.166
3807	28	262	0.248208	0.450854	0.562007	0.137056	S	L	0.047536	1.54997	X	X	N/A	N/A	N/A	N/A	1.77185	1.61065	1.68933	0.208	0.065	13	15	0.39
15075	110	187	0.359507	0.420548	0.557051	0.223003	D	V	0.058061	1.8942	X	X	N/A	N/A	N/A	N/A	1.3555	2.10464	1.68904	0.108	0.042	29	6	0.123
16040	117	217	0.526758	0.601053	0.846239	0.281572	A	N	0.050786	1.65627	X	X	N/A	N/A	N/A	N/A	1.51121	1.88557	1.68804	0.047	0.03	19	12	0.058
20929	187	200	0.420548	0.493002	0.671022	0.242528	V	V	0.051115	1.66703	X	X	N/A	N/A	N/A	N/A	1.85327	1.53616	1.68728	0.009	0.001	11	14	0.013
2995	24	276	0.054419	0.606677	0.606677	0.054419	D	V	0.028335	0.922041	X	X	N/A	N/A	N/A	N/A	2.82381	1.00806	1.68718	0.016	0.002	6	33	0.03
10732	81	88	0.596174	0.68258	0.88508	0.393675	V	F	0.050268	1.63934	X	X	N/A	N/A	N/A	N/A	1.52766	1.86309	1.68706	0.022	0.017	18	9	0.037
13159	96	132	0.521159	0.452847	0.732731	0.241274	D	I	0.053743	1.75298	X	X	N/A	N/A	N/A	N/A	1.75436	1.62181	1.68678	0.038	0.019	9	14	0.053
13230	96	242	0.521159	0.650085	0.860564	0.31068	D	V	0.051274	1.67224	X	X	N/A	N/A	N/A	N/A	1.6738	1.69754	1.68562	0.096	0.013	12	15	0.151
3558	27	203	0.17219	0.66042	0.718177	0.114433	G	V	0.043251	1.40986	X	X	N/A	N/A	N/A	N/A	1.99303	1.42531	1.68543	0.115	0.004	9	21	0.228
4018	29	269	0.163416	0.481921	0.481921	0.163416	F	D	0.065068	2.12335	X	X	N/A	N/A	N/A	N/A	1.7603	1.61201	1.68453	0.02	0.007	12	14	0.021
23458	238	278	0.650458	0.714561	0.980789	0.384229	W	K	0.056776	1.85217	X	X	N/A	N/A	N/A	N/A	1.83519	1.54621	1.68451	0.092	0.004	15	19	0.114
771	13	162	0.658294	0.696762	0.938475	0.416582	S	R	0.046313	1.50998	X	X	N/A	N/A	N/A	N/A	1.598	1.77386	1.68363	0.02	0.005	15	11	0.041
20420	181	229	0.231378	0.77829	0.842765	0.166903	G	K	0.048803	1.59143	X	X	N/A	N/A	N/A	N/A	1.86164	1.52174	1.68313	0.041	0.007	12	15	0.06
11341	84	243	0.517092	0.45792	0.664304	0.310708	K	V	0.055396	1.80705	X	X	N/A	N/A	N/A	N/A	1.90185	1.48857	1.68257	0.023	0.02	11	22	0.041
8801	66	277	0.695874	0.68258	0.907241	0.471213	S	A	0.049606	1.61769	X	X	N/A	N/A	N/A	N/A	1.60725	1.75959	1.6817	0.019	0.019	10	10	0.03
16111	118	122	0.672619	0.708215	0.967354	0.41348	F	E	0.046568	1.51832	X	X	N/A	N/A	N/A	N/A	1.60672	1.75875	1.68101	0.04	0.03	18	15	0.07
4150	30	173	0.707327	0.803925	0.931757	0.579494	L	K	0.056166	1.83222	X	X	N/A	N/A	N/A	N/A	1.86802	1.51258	1.68093	0.029	0.007	6	18	0.033
4235	30	313	0.707327	0.422553	0.846239	0.283641	L	A	0.048191	1.57142	X	X	N/A	N/A	N/A	N/A	1.59916	1.76641	1.68071	0.058	0.025	18	13	0.106
21926	208	232	0.143895	0.689528	0.707327	0.126097	Q	N	0.042064	1.37101	X	X	N/A	N/A	N/A	N/A	1.96839	1.43499	1.68066	0.014	0.008	11	17	0.021
21830	207	211	0.396919	0.415606	0.577631	0.234893	T	K	0.059058	1.92679	X	X	N/A	N/A	N/A	N/A	1.79713	1.57172	1.68065	0.031	0.011	9	19	0.042
19138	167	239	0.753774	0.771572	0.99187	0.533476	K	L	0.061652	2.01165	X	X	N/A	N/A	N/A	N/A	1.66886	1.69227	1.68052	0.046	0.026	15	10	0.059
22042	209	318	0.513322	0.119379	0.54803	0.084671	H	T	0.03881	1.26461	X	X	N/A	N/A	N/A	N/A	1.32371	2.13322	1.68041	0.064	0.007	16	11	0.18
20570	183	186	0.17219	0.639377	0.692772	0.118795	G	F	0.047808	1.55887	X	X	N/A	N/A	N/A	N/A	2.22009	1.27111	1.67987	0.031	0.017	7	26	0.039
3913	29	115	0.163416	0.488147	0.488147	0.163416	F	K	0.063406	2.06901	X	X	N/A	N/A	N/A	N/A	1.71549	1.64472	1.67973	0.119	0.088	16	15	0.145
13169	96	165	0.521159	0.811531	0.962991	0.369699	D	I	0.056524	1.84394	X	X	N/A	N/A	N/A	N/A	1.84511	1.52793	1.67905	0.077	0.064	8	17	0.117
14122	102	243	0.366225	0.45792	0.609032	0.215113	P	V	0.052885	1.72491	X	X	N/A	N/A	N/A	N/A	1.98339	1.42095	1.67878	0.177	0.043	7	25	0.298
16753	123	124	0.649569	0.53489	0.798096	0.386364	N	K	0.050578	1.64947	X	X	N/A	N/A	N/A	N/A	1.90557	1.47898	1.67878	0.037	0.012	11	20	0.065
4941	43	162	0.224418	0.696762	0.725641	0.195539	Y	R	0.044784	1.45998	X	X	N/A	N/A	N/A	N/A	1.6433	1.71449	1.67852	0.041	0.017	15	15	0.068
7117	57	226	0.30055	0.391293	0.482436	0.209407	D	G	0.066521	2.17087	X	X	N/A	N/A	N/A	N/A	1.58942	1.77206	1.67826	0.225	0.103	19	18	0.281
16393	120	169	0.535316	0.494263	0.756875	0.272704	V	I	0.048472	1.58059	X	X	N/A	N/A	N/A	N/A	1.75021	1.60898	1.67811	0.024	0.001	15	15	0.035
19910	175	184	0.40263	0.317026	0.606546	0.113109	L	C	0.046627	1.52024	X	X	N/A	N/A	N/A	N/A	1.72457	1.63088	1.67707	0.017	0.007	13	17	0.03
17380	129	160	0.757248	0.785238	0.99187	0.550615	I	K	0.059366	1.93689	X	X	N/A	N/A	N/A	N/A	2.0527	1.36875	1.6762	0.114	0.01	11	21	0.198
7614	60	131	0.410236	0.433608	0.581568	0.262276	I	G	0.0628	2.0492	X	X	N/A	N/A	N/A	N/A	2.04896	1.36785	1.67412	0.073	0.01	9	31	0.104
16117	118	129	0.672619	0.757248	0.967354	0.462513	F	I	0.048525	1.58232	X	X	N/A	N/A	N/A	N/A	1.67477	1.67263	1.6737	0.026	0.006	13	14	0.044
22470	216	323	0.366225	0.452178	0.679336	0.139067	M	C	0.047951	1.56356	X	X	N/A	N/A	N/A	N/A	1.84017	1.52159	1.67332	0.011	0.01	11	17	0.019
11115	83	165	0.489794	0.811531	0.931757	0.369569	L	I	0.054574	1.78016	X	X	N/A	N/A	N/A	N/A	1.89836	1.47441	1.67301	0.18	0.02	11	18	0.286
13021	95	169	0.298506	0.494263	0.636133	0.156636	I	I	0.047199	1.53897	X	X	N/A	N/A	N/A	N/A	1.78563	1.56668	1.67258	0.062	0.051	12	18	0.104
1154	15	85	0.531121	0.317604	0.6715	0.177225	N	V	0.046481	1.51548	X	X	N/A	N/A	N/A	N/A	1.47782	1.89179	1.67204	0.033	0.004	19	8	0.06
11758	87	158	0.514737	0.752513	0.89616	0.371089	R	I	0.049945	1.62876	X	X	N/A	N/A	N/A	N/A	1.85952	1.50335	1.67197	0.022	0.005	9	19	0.038
9039	68	111	0.477956	0.374706	0.64374	0.208921	W	Y	0.056173	1.83245	X	X	N/A	N/A	N/A	N/A	1.64668	1.69744	1.67187	0.023	0.014	13	13	0.035
16211	118	271	0.672619	0.835159	1.01639	0.491391	F	E	0.056098	1.83001	X	X	N/A	N/A	N/A	N/A	1.93813	1.44117	1.67128	0.044	0.002	8	19	0.076
20449	181	272	0.231378	0.512434	0.610498	0.133313	G	D	0.048589	1.58442	X	X	N/A	N/A	N/A	N/A	1.85351	1.50597	1.67073	0.151	0.003	14	19	0.311
3817	28	272	0.248208	0.512434	0.599648	0.160994	S	D	0.049156	1.60297	X	X	N/A	N/A	N/A	N/A	1.83195	1.5236	1.67068	0.01	0.009	10	16	0.017
22605	218	325	0.625053	0.357333	0.769217	0.213169	S	T	0.048566	1.58366	X	X	N/A	N/A	N/A	N/A	1.67396	1.66673	1.67034	0.077	0.014	16	15	0.135
9384	71	104	0.108324	0.556961	0.574759	0.090525	G	I	0.042318	1.37933	X	X	N/A	N/A	N/A	N/A	2.09454	1.33148	1.66998	0.029	0.015	9	25	0.04
4085	30	83	0.707327	0.489794	0.842765	0.354356	L	L	0.049081	1.60051	X	X	N/A	N/A	N/A	N/A	1.62916	1.70734	1.66779	0.029	0.004	18	11	0.04
16814	123	220	0.649569	0.532817	0.816988	0.365398	N	I	0.049432	1.612	X	X	N/A	N/A	N/A	N/A	1.86201	1.49303	1.66735	0.091	0.034	12	15	0.158
5660	50	67	0.574529	0.635555	0.82933	0.380755	Q	T	0.049448	1.6125	X	X	N/A	N/A	N/A	N/A	1.60003	1.73636	1.6668	0.065	0.025	18	15	0.093
18260	159	232	0.775046	0.689528	0.998588	0.465986	S	N	0.053575	1.74748	X	X	N/A	N/A	N/A	N/A	1.51642	1.83153	1.66654	0.054	0.014	19	9	0.081
21942	208	262	0.143895	0.450854	0.495046	0.099704	Q	L	0.041832	1.36345	X	X	N/A	N/A	N/A	N/A	1.95759	1.41766	1.66589	0.102	0.018	13	19	0.213
3899	29	100	0.163416	0.559833	0.559833	0.163416	F	K	0.056525	1.84397	X	X	N/A	N/A	N/A	N/A	1.52997	1.81244	1.66522	0.018	0.017	21	9	0.027
4088	30	86	0.707327	0.732731	0.89616	0.543898	L	T	0.046737	1.52384	X	X	N/A	N/A	N/A	N/A	1.55014	1.78779	1.66473	0.029	0.01	21	14	0.04
16885	124	132	0.53489	0.452847	0.696246	0.291491	K	I	0.055985	1.82632	X	X	N/A	N/A	N/A	N/A	1.63788	1.68941	1.66345	0.076	0.057	19	12	0.109
1945	18	311	0.524502	0.436735	0.774674	0.186564	I	C	0.053079	1.73127	X	X	N/A	N/A	N/A	N/A	1.4831	1.8642	1.66277	0.024	0.009	21	11	0.028
12940	94	266	0.229357	0.248934	0.384024	0.094268	I	K	0.047002	1.53252	X	X	N/A	N/A	N/A	N/A	1.8638	1.48307	1.66257	0.149	0.035	13	16	0.283
4550	41	170	0.60651	0.532109	0.810643	0.327976	V	P	0.049776	1.62324	X	X	N/A	N/A	N/A	N/A	1.69147	1.63338	1.66217	0.089	0.018	18	14	0.144
2643	23	83	0.619224	0.489794	0.81736	0.291658	A	L	0.047742	1.55671	X	X	N/A	N/A	N/A	N/A	1.66104	1.66077	1.66091	0.07	0.004	12	14	0.111
1142	15	71	0.531121	0.108324	0.548919	0.090525	N	G	0.041871	1.3647	X	X	N/A	N/A	N/A	N/A	1.33062	2.07249	1.66063	0.014	0.004	30	10	0.022
2797	23	317	0.619224	0.347538	0.782653	0.184109	A	A	0.046175	1.50548	X	X	N/A	N/A	N/A	N/A	1.60622	1.71628	1.66034	0.022	0.007	18	15	0.039
5395	48	232	0.671152	0.689528	0.927394	0.433286	G	N	0.054052	1.76308	X	X	N/A	N/A	N/A	N/A	1.49088	1.84796	1.65985	0.074	0.016	24	8	0.093
2420	22	67	0.20604	0.635555	0.688062	0.153534	F	T	0.045695	1.48978	X	X	N/A	N/A	N/A	N/A	1.7171	1.60315	1.65914	0.074	0.064	13	17	0.114
15644	114	220	0.108324	0.532817	0.532817	0.108324	F	I	0.045313	1.4773	X	X	N/A	N/A	N/A	N/A	2.01173	1.36821	1.65906	0.031	0.004	8	20	0.039
14045	102	127	0.366225	0.30055	0.518033	0.148743	P	L	0.045586	1.48622	X	X	N/A	N/A	N/A	N/A	1.71059	1.60735	1.65817	0.01	0.003	12	16	0.016
1689	17	225	0.532535	0.528599	0.68882	0.372314	W	C	0.058948	1.92322	X	X	N/A	N/A	N/A	N/A	1.70544	1.61165	1.65788	0.05	0.048	10	18	0.065
24350	270	273	0.449	0.450854	0.698024	0.201831	F	W	0.050522	1.64764	X	X	N/A	N/A	N/A	N/A	1.82326	1.50737	1.65781	0.1	0.066	12	15	0.138
24166	264	272	0.231136	0.512434	0.573435	0.170134	G	D	0.051544	1.68107	X	X	N/A	N/A	N/A	N/A	1.71998	1.59785	1.65779	0.079	0.059	12	14	0.128
16436	120	223	0.535316	0.215317	0.660649	0.089984	V	L	0.038876	1.26677	X	X	N/A	N/A	N/A	N/A	1.40332	1.9559	1.65673	0.106	0.019	23	10	0.183
1856	18	167	0.524502	0.753774	0.927394	0.350882	I	K	0.060235	1.96531	X	X	N/A	N/A	N/A	N/A	1.68297	1.6301	1.65632	0.095	0.063	13	15	0.12
9094	68	200	0.477956	0.493002	0.708215	0.262742	W	V	0.055759	1.81892	X	X	N/A	N/A	N/A	N/A	1.63455	1.67594	1.65512	0.033	0.018	14	10	0.042
14387	104	214	0.556961	0.767439	0.89616	0.42824	I	N	0.055824	1.82102	X	X	N/A	N/A	N/A	N/A	1.7583	1.55774	1.65499	0.055	0.019	14	15	0.076
22096	211	269	0.415606	0.481921	0.609032	0.288495	K	D	0.064441	2.10285	X	X	N/A	N/A	N/A	N/A	1.71488	1.59644	1.6546	0.023	0.02	15	15	0.025
10877	81	313	0.596174	0.422553	0.788482	0.230246	V	A	0.049569	1.61647	X	X	N/A	N/A	N/A	N/A	1.50633	1.81675	1.65428	0.02	0.001	21	11	0.027
20194	179	180	0.543295	0.393196	0.743812	0.19268	T	S	0.049792	1.62377	X	X	N/A	N/A	N/A	N/A	1.7273	1.58395	1.65407	0.033	0.013	15	17	0.055
2713	23	179	0.619224	0.543295	0.871644	0.290875	A	T	0.047607	1.55231	X	X	N/A	N/A	N/A	N/A	1.65632	1.65152	1.65392	0.026	0.019	14	17	0.047
18178	158	278	0.752513	0.714561	1.00967	0.457405	I	K	0.0577	1.8824	X	X	N/A	N/A	N/A	N/A	1.74011	1.57154	1.65368	0.029	0.019	12	17	0.036
9285	69	216	0.539253	0.366225	0.73147	0.174008	K	M	0.045448	1.48169	X	X	N/A	N/A	N/A	N/A	1.56736	1.74455	1.65358	0.02	0.011	16	14	0.039
10859	81	265	0.596174	0.711459	0.927394	0.380239	V	V	0.052535	1.71346	X	X	N/A	N/A	N/A	N/A	1.59682	1.71197	1.6534	0.058	0.015	15	12	0.076
17163	127	187	0.30055	0.420548	0.548919	0.172179	L	V	0.046221	1.50697	X	X	N/A	N/A	N/A	N/A	1.62965	1.67616	1.65274	0.131	0.021	15	14	0.203
11562	86	98	0.732731	0.231298	0.786126	0.177903	T	F	0.043629	1.42222	X	X	N/A	N/A	N/A	N/A	1.66663	1.63773	1.65212	0.075	0.013	16	16	0.142
9182	69	75	0.539253	0.671358	0.888554	0.322057	K	N	0.049268	1.60664	X	X	N/A	N/A	N/A	N/A	1.69929	1.60584	1.65191	0.105	0.011	13	14	0.146
18997	166	198	0.770683	0.715822	0.974072	0.512434	N	V	0.057864	1.88777	X	X	N/A	N/A	N/A	N/A	1.55023	1.75974	1.65167	0.067	0.027	15	11	0.088
19368	169	269	0.494263	0.481921	0.671022	0.305163	I	D	0.057579	1.87844	X	X	N/A	N/A	N/A	N/A	1.9116	1.42597	1.65102	0.099	0.049	11	19	0.145
15089	110	211	0.359507	0.415606	0.530462	0.244651	D	K	0.066229	2.16131	X	X	N/A	N/A	N/A	N/A	1.546	1.76243	1.65067	0.027	0.002	19	12	0.033
17316	128	228	0.531121	0.620112	0.842765	0.308468	K	I	0.047969	1.56414	X	X	N/A	N/A	N/A	N/A	1.75788	1.54976	1.65055	0.059	0.048	9	13	0.1
15471	113	171	0.384575	0.631771	0.735087	0.281259	L	N	0.050765	1.65557	X	X	N/A	N/A	N/A	N/A	1.54987	1.75693	1.65015	0.098	0.012	21	11	0.158
14941	109	201	0.673507	0.762499	0.89616	0.539846	G	Q	0.046329	1.51052	X	X	N/A	N/A	N/A	N/A	1.60393	1.69694	1.64978	0.112	0.002	18	16	0.18
18687	163	213	0.775046	0.498109	0.949555	0.3236	S	K	0.044627	1.45486	X	X	N/A	N/A	N/A	N/A	1.54787	1.75794	1.64956	0.035	0.015	18	11	0.065
24071	258	312	0.792844	0.437419	0.942837	0.287425	Q	C	0.050902	1.66008	X	X	N/A	N/A	N/A	N/A	1.51611	1.79406	1.64924	0.06	0.031	15	9	0.11
9945	74	171	0.758136	0.631771	0.89616	0.493747	A	N	0.047112	1.53612	X	X	N/A	N/A	N/A	N/A	1.66847	1.62935	1.64879	0.066	0.002	12	14	0.106
22518	217	274	0.601053	0.697135	0.956273	0.341915	N	C	0.049869	1.62627	X	X	N/A	N/A	N/A	N/A	1.85144	1.46795	1.64858	0.078	0.048	13	21	0.109
18727	163	267	0.775046	0.574554	0.99187	0.35773	S	L	0.047729	1.55628	X	X	N/A	N/A	N/A	N/A	1.65732	1.63898	1.64813	0.126	0.016	12	18	0.209
3923	29	125	0.163416	0.577798	0.577798	0.163416	F	E	0.055249	1.80224	X	X	N/A	N/A	N/A	N/A	1.49557	1.81475	1.64745	0.037	0.032	26	12	0.056
13369	97	225	0.415091	0.528599	0.646506	0.297184	H	C	0.062125	2.0271	X	X	N/A	N/A	N/A	N/A	1.59715	1.69886	1.64722	0.042	0.039	17	16	0.051
21953	208	273	0.143895	0.450854	0.495046	0.099704	Q	W	0.044017	1.43488	X	X	N/A	N/A	N/A	N/A	2.05936	1.31364	1.64477	0.043	0.042	8	22	0.088
21261	199	322	0.689298	0.421087	0.85732	0.253065	Q	A	0.053087	1.73152	X	X	N/A	N/A	N/A	N/A	1.67567	1.61438	1.64474	0.017	0.006	16	15	0.026
9741	73	115	0.317604	0.488147	0.602314	0.203437	I	K	0.054993	1.79384	X	X	N/A	N/A	N/A	N/A	1.89687	1.42579	1.64455	0.095	0.037	7	22	0.151
15103	110	225	0.359507	0.528599	0.595429	0.292677	D	C	0.065048	2.1227	X	X	N/A	N/A	N/A	N/A	1.51846	1.7791	1.64362	0.096	0.005	23	15	0.125
24316	268	326	0.616701	0.457778	0.860564	0.213915	E	T	0.046181	1.50568	X	X	N/A	N/A	N/A	N/A	1.70767	1.5786	1.64186	0.047	0.037	13	19	0.08
18433	161	169	0.634667	0.494263	0.813887	0.315043	E	I	0.047599	1.55205	X	X	N/A	N/A	N/A	N/A	1.70614	1.57998	1.64185	0.123	0.013	13	17	0.21
8262	63	278	0.664782	0.714561	0.974072	0.405271	N	K	0.057843	1.88706	X	X	N/A	N/A	N/A	N/A	1.70994	1.57546	1.64132	0.022	0.005	14	16	0.032
15725	115	135	0.488147	0.542201	0.684421	0.345928	K	L	0.060724	1.98128	X	X	N/A	N/A	N/A	N/A	1.57493	1.71023	1.64119	0.068	0.006	17	14	0.079
2948	24	215	0.054419	0.196707	0.214505	0.03662	D	L	0.026381	0.858126	X	X	N/A	N/A	N/A	N/A	2.62967	1.02414	1.64108	0.015	0.013	9	40	0.076
1429	16	169	0.505946	0.494263	0.671022	0.329187	P	I	0.058822	1.91908	X	X	N/A	N/A	N/A	N/A	1.37841	1.9529	1.6407	0.041	0.035	28	9	0.06
9699	72	325	0.678075	0.357333	0.824967	0.210441	V	T	0.053704	1.75171	X	X	N/A	N/A	N/A	N/A	1.46102	1.84227	1.64061	0.066	0.032	21	13	0.105
5442	48	323	0.671152	0.452178	0.852957	0.270373	G	C	0.055442	1.80854	X	X	N/A	N/A	N/A	N/A	1.5296	1.75848	1.64005	0.104	0.011	21	14	0.165
21221	199	243	0.689298	0.45792	0.756875	0.390343	Q	V	0.056281	1.83597	X	X	N/A	N/A	N/A	N/A	1.77774	1.5124	1.63972	0.025	0.016	11	20	0.038
15000	109	275	0.673507	0.567706	0.888554	0.352659	G	K	0.047418	1.54613	X	X	N/A	N/A	N/A	N/A	1.64213	1.63666	1.63939	0.014	0.004	16	15	0.023
11461	85	185	0.317604	0.054419	0.317604	0.054419	V	F	0.035768	1.16512	X	X	N/A	N/A	N/A	N/A	1.45786	1.841	1.63827	0.009	0.001	21	11	0.016
11471	85	204	0.317604	0.054419	0.317604	0.054419	V	F	0.035768	1.16512	X	X	N/A	N/A	N/A	N/A	1.45786	1.841	1.63827	0.001	0	19	11	0.002
664	13	14	0.658294	0.614861	0.891798	0.381357	S	I	0.046468	1.51504	X	X	N/A	N/A	N/A	N/A	1.60338	1.67335	1.63799	0.127	0.005	14	17	0.216
9682	72	278	0.678075	0.714561	0.99187	0.400766	V	K	0.06012	1.96152	X	X	N/A	N/A	N/A	N/A	1.63668	1.63788	1.63728	0.063	0.01	14	13	0.076
21383	201	240	0.762499	0.621207	0.913959	0.469747	Q	D	0.050163	1.6359	X	X	N/A	N/A	N/A	N/A	1.84061	1.45553	1.63678	0.114	0.042	12	21	0.151
7721	60	316	0.410236	0.387845	0.627949	0.170133	I	T	0.046244	1.50774	X	X	N/A	N/A	N/A	N/A	1.50961	1.77443	1.63667	0.046	0.044	18	9	0.071
9587	72	158	0.678075	0.752513	0.980789	0.449799	V	I	0.05712	1.86341	X	X	N/A	N/A	N/A	N/A	1.55454	1.7224	1.63632	0.011	0.007	17	13	0.013
8691	66	118	0.695874	0.672619	0.938475	0.430017	S	F	0.048935	1.59574	X	X	N/A	N/A	N/A	N/A	1.58525	1.68903	1.63632	0.035	0.013	13	12	0.051
6469	54	110	0.503656	0.359507	0.602314	0.26085	H	D	0.05875	1.91672	X	X	N/A	N/A	N/A	N/A	1.95137	1.37157	1.63599	0.058	0.023	10	27	0.076
22630	219	247	0.274581	0.599828	0.691306	0.183104	L	S	0.050631	1.6512	X	X	N/A	N/A	N/A	N/A	1.6924	1.58133	1.63592	0.166	0.076	15	15	0.269
24236	266	277	0.248934	0.68258	0.707097	0.224418	K	A	0.048901	1.59462	X	X	N/A	N/A	N/A	N/A	1.54271	1.73429	1.6357	0.013	0.001	15	12	0.021
15507	113	218	0.384575	0.625053	0.731265	0.278363	L	S	0.050396	1.64351	X	X	N/A	N/A	N/A	N/A	1.53863	1.73761	1.63509	0.06	0.006	22	14	0.105
9884	74	85	0.758136	0.317604	0.853846	0.221894	A	V	0.043087	1.40449	X	X	N/A	N/A	N/A	N/A	1.52311	1.75432	1.63463	0.083	0.041	15	12	0.152
918	14	63	0.614861	0.664782	0.877473	0.40217	I	N	0.050101	1.63388	X	X	N/A	N/A	N/A	N/A	1.80531	1.47957	1.63435	0.099	0.041	15	17	0.168
16191	118	242	0.672619	0.650085	0.927394	0.39531	F	V	0.04835	1.57661	X	X	N/A	N/A	N/A	N/A	1.66869	1.60001	1.63399	0.044	0.032	14	16	0.07
13597	99	119	0.410236	0.742923	0.877473	0.275686	E	C	0.049488	1.61383	X	X	N/A	N/A	N/A	N/A	1.55409	1.71774	1.63387	0.042	0.035	18	16	0.056
18546	162	171	0.696762	0.631771	0.878362	0.450171	R	N	0.04491	1.46409	X	X	N/A	N/A	N/A	N/A	1.71938	1.55244	1.63378	0.046	0.004	14	18	0.073
19396	169	327	0.494263	0.436399	0.707097	0.223566	I	T	0.048997	1.59777	X	X	N/A	N/A	N/A	N/A	1.62643	1.64116	1.63378	0.031	0.017	14	14	0.051
6947	56	255	0.384024	0.429041	0.559833	0.253232	K	P	0.061899	2.01971	X	X	N/A	N/A	N/A	N/A	1.59141	1.67714	1.63371	0.04	0.025	18	14	0.049
6424	54	61	0.503656	0.248934	0.557051	0.195539	H	L	0.056984	1.85896	X	X	N/A	N/A	N/A	N/A	1.89264	1.40879	1.63289	0.149	0.06	10	22	0.169
24609	311	320	0.436735	0.334398	0.65482	0.116313	C	C	0.048183	1.57114	X	X	N/A	N/A	N/A	N/A	1.69289	1.57411	1.63242	0.173	0.062	16	15	0.297
6069	52	92	0.572174	0.695874	0.942837	0.32521	T	K	0.050219	1.63773	X	X	N/A	N/A	N/A	N/A	1.64131	1.62296	1.63211	0.085	0.018	14	17	0.119
14511	105	185	0.247155	0.054419	0.247155	0.054419	T	F	0.036637	1.19354	X	X	N/A	N/A	N/A	N/A	1.41154	1.88557	1.63143	0.039	0.015	19	8	0.069
14521	105	204	0.247155	0.054419	0.247155	0.054419	T	F	0.036637	1.19354	X	X	N/A	N/A	N/A	N/A	1.41154	1.88557	1.63143	0.015	0	17	8	0.031
21097	197	327	0.488639	0.436399	0.678218	0.246821	G	T	0.05383	1.75584	X	X	N/A	N/A	N/A	N/A	1.47556	1.80261	1.63091	0.104	0.002	20	12	0.172
198	10	274	0.807169	0.697135	1.03418	0.470119	R	C	0.059392	1.93773	X	X	N/A	N/A	N/A	N/A	1.51959	1.75022	1.63083	0.113	0.089	21	15	0.129
6140	52	198	0.572174	0.715822	0.927394	0.360602	T	V	0.051733	1.68723	X	X	N/A	N/A	N/A	N/A	1.69082	1.57117	1.6299	0.155	0.049	12	16	0.204
13562	98	312	0.231298	0.437419	0.56	0.108717	F	C	0.044755	1.45903	X	X	N/A	N/A	N/A	N/A	1.67979	1.5781	1.62815	0.037	0.006	16	14	0.07
114	10	165	0.807169	0.811531	1.05198	0.566717	R	I	0.061839	2.01776	X	X	N/A	N/A	N/A	N/A	1.58308	1.6738	1.62781	0.049	0.026	15	14	0.056
15555	113	310	0.384575	0.449593	0.652465	0.181704	L	T	0.051289	1.67274	X	X	N/A	N/A	N/A	N/A	1.56582	1.6918	1.6276	0.017	0.003	21	18	0.021
18776	164	183	0.700609	0.17219	0.757248	0.115551	L	G	0.045465	1.48225	X	X	N/A	N/A	N/A	N/A	1.2539	2.1117	1.62722	0.189	0.004	25	9	0.413
17113	125	314	0.577798	0.436399	0.763593	0.250604	E	C	0.046287	1.50914	X	X	N/A	N/A	N/A	N/A	1.5186	1.7429	1.62689	0.087	0.004	16	13	0.153
7871	61	243	0.248934	0.45792	0.500235	0.20662	L	V	0.063112	2.05938	X	X	N/A	N/A	N/A	N/A	1.55974	1.69636	1.62661	0.106	0.084	19	17	0.124
21952	208	272	0.143895	0.512434	0.541312	0.115016	Q	D	0.042717	1.39239	X	X	N/A	N/A	N/A	N/A	1.99881	1.32338	1.62641	0.019	0.008	9	27	0.024
20338	180	246	0.393196	0.49605	0.691306	0.19794	S	F	0.050501	1.64694	X	X	N/A	N/A	N/A	N/A	1.60642	1.6466	1.62639	0.047	0.008	15	12	0.069
134	10	186	0.807169	0.639377	0.974072	0.472474	R	F	0.062258	2.03146	X	X	N/A	N/A	N/A	N/A	1.59395	1.65807	1.6257	0.055	0.014	14	12	0.069
6911	56	207	0.384024	0.396919	0.54826	0.232682	K	T	0.058112	1.89588	X	X	N/A	N/A	N/A	N/A	1.49412	1.76838	1.62548	0.078	0.052	22	9	0.102
20630	183	270	0.17219	0.449	0.53489	0.0863	G	F	0.039678	1.293	X	X	N/A	N/A	N/A	N/A	1.84397	1.43282	1.62544	0.053	0.026	11	18	0.115
23858	253	264	0.351524	0.231136	0.451406	0.131254	I	G	0.049123	1.6019	X	X	N/A	N/A	N/A	N/A	1.61024	1.63954	1.62482	0.146	0.006	16	12	0.237
9045	68	117	0.477956	0.526758	0.753774	0.25094	W	A	0.054983	1.79353	X	X	N/A	N/A	N/A	N/A	1.61182	1.63615	1.62394	0.071	0.009	16	15	0.086
6668	55	119	0.64374	0.742923	0.945193	0.44147	N	C	0.045941	1.49782	X	X	N/A	N/A	N/A	N/A	1.6551	1.59277	1.62364	0.085	0.02	13	20	0.136
21213	199	230	0.689298	0.614489	0.89616	0.407627	Q	E	0.055507	1.81067	X	X	N/A	N/A	N/A	N/A	1.75301	1.50367	1.62356	0.008	0.002	11	19	0.01
6120	52	168	0.572174	0.800451	0.99187	0.380755	T	N	0.047486	1.54835	X	X	N/A	N/A	N/A	N/A	1.55193	1.69517	1.62197	0.03	0.009	15	9	0.049
2677	23	118	0.619224	0.672619	0.920677	0.371166	A	F	0.046809	1.52622	X	X	N/A	N/A	N/A	N/A	1.6284	1.6151	1.62173	0.008	0.001	14	16	0.014
20924	186	327	0.639377	0.436399	0.807169	0.268608	F	T	0.054315	1.77168	X	X	N/A	N/A	N/A	N/A	1.44536	1.81881	1.62137	0.048	0.006	21	9	0.06
10802	81	184	0.596174	0.317026	0.742693	0.170507	V	C	0.049737	1.62197	X	X	N/A	N/A	N/A	N/A	1.51146	1.73913	1.62131	0.102	0.005	19	16	0.173
9548	72	94	0.678075	0.229357	0.756875	0.150557	V	I	0.049372	1.61004	X	X	N/A	N/A	N/A	N/A	1.34242	1.95735	1.62098	0.075	0.012	26	10	0.143
9190	69	85	0.539253	0.317604	0.695668	0.161189	K	V	0.043256	1.41002	X	X	N/A	N/A	N/A	N/A	1.49165	1.76116	1.62081	0.018	0.006	20	11	0.03
6848	56	110	0.384024	0.359507	0.500235	0.243296	K	D	0.066159	2.15902	X	X	N/A	N/A	N/A	N/A	1.70086	1.54437	1.62073	0.005	0.004	16	20	0.006
16818	123	224	0.649569	0.495524	0.871644	0.273449	N	G	0.046652	1.52107	X	X	N/A	N/A	N/A	N/A	1.75636	1.49547	1.62067	0.061	0.002	12	20	0.098
3204	25	277	0.23039	0.68258	0.763593	0.149377	A	A	0.043233	1.40927	X	X	N/A	N/A	N/A	N/A	1.71462	1.53082	1.62012	0.033	0.006	14	18	0.067
17929	135	257	0.542201	0.409092	0.68258	0.268712	L	F	0.055846	1.82177	X	X	N/A	N/A	N/A	N/A	1.57238	1.66897	1.61995	0.036	0.019	18	12	0.044
8866	67	115	0.635555	0.488147	0.732359	0.391344	T	K	0.053668	1.75053	X	X	N/A	N/A	N/A	N/A	1.88614	1.39131	1.61994	0.025	0.001	10	24	0.03
9562	72	109	0.678075	0.673507	0.920677	0.430906	V	G	0.052735	1.72002	X	X	N/A	N/A	N/A	N/A	1.43449	1.82864	1.61962	0.125	0.067	22	12	0.2
777	13	168	0.658294	0.800451	1.00967	0.449077	S	N	0.046154	1.50478	X	X	N/A	N/A	N/A	N/A	1.59248	1.64673	1.61937	0.146	0.005	17	11	0.222
8663	66	89	0.695874	0.586212	0.913959	0.368127	S	E	0.046222	1.50701	X	X	N/A	N/A	N/A	N/A	1.4963	1.75216	1.61918	0.035	0.016	19	9	0.051
1106	15	22	0.531121	0.20604	0.599828	0.137333	N	F	0.046815	1.5264	X	X	N/A	N/A	N/A	N/A	1.48848	1.75899	1.61809	0.037	0.011	18	12	0.062
396	11	242	0.713467	0.650085	0.938475	0.425077	R	V	0.051324	1.67388	X	X	N/A	N/A	N/A	N/A	1.5404	1.69921	1.61785	0.059	0.002	16	14	0.08
13289	97	110	0.415091	0.359507	0.528599	0.246	H	D	0.066012	2.15422	X	X	N/A	N/A	N/A	N/A	1.69703	1.54094	1.6171	0.023	0.02	14	21	0.027
10361	78	271	0.563306	0.835159	0.998588	0.399878	D	E	0.054537	1.77895	X	X	N/A	N/A	N/A	N/A	1.8664	1.40035	1.61667	0.019	0.001	11	23	0.032
22491	217	238	0.601053	0.650458	0.925039	0.326471	N	W	0.046674	1.5218	X	X	N/A	N/A	N/A	N/A	1.73253	1.50711	1.61589	0.028	0.001	16	22	0.048
15813	115	269	0.488147	0.481921	0.62683	0.343239	K	D	0.063742	2.08	X	X	N/A	N/A	N/A	N/A	1.65346	1.57907	1.61584	0.012	0.011	14	16	0.013
8528	65	158	0.410236	0.752513	0.878362	0.284387	Q	I	0.049084	1.60062	X	X	N/A	N/A	N/A	N/A	1.76698	1.47706	1.61553	0.036	0.02	13	21	0.053
7106	57	215	0.30055	0.196707	0.369322	0.127934	D	L	0.053124	1.73273	X	X	N/A	N/A	N/A	N/A	1.27006	2.05351	1.61496	0.075	0.006	25	6	0.127
17389	129	169	0.757248	0.494263	0.870755	0.380755	I	I	0.047742	1.55672	X	X	N/A	N/A	N/A	N/A	1.64518	1.58473	1.61467	0.127	0.005	16	16	0.221
23756	245	321	0.539535	0.451202	0.764854	0.225883	K	A	0.048627	1.58567	X	X	N/A	N/A	N/A	N/A	1.67912	1.55204	1.61434	0.087	0.027	14	16	0.156
6285	53	117	0.282752	0.526758	0.642143	0.167367	L	A	0.047793	1.55839	X	X	N/A	N/A	N/A	N/A	1.83229	1.42211	1.61422	0.039	0.014	11	21	0.077
21791	206	262	0.326818	0.450854	0.627924	0.149748	I	L	0.044621	1.45465	X	X	N/A	N/A	N/A	N/A	1.72225	1.51202	1.61372	0.053	0.039	10	17	0.088
4879	43	73	0.224418	0.317604	0.433056	0.108966	Y	I	0.04534	1.47818	X	X	N/A	N/A	N/A	N/A	1.6636	1.56519	1.61365	0.008	0.001	13	11	0.013
3249	26	62	0.244738	0.649569	0.678448	0.21586	E	E	0.052936	1.72659	X	X	N/A	N/A	N/A	N/A	1.42969	1.82118	1.6136	0.063	0.026	25	8	0.104
2195	20	53	0.498998	0.282752	0.623586	0.158164	T	L	0.044001	1.43437	X	X	N/A	N/A	N/A	N/A	1.54168	1.68758	1.61298	0.114	0.016	13	12	0.225
4963	43	185	0.224418	0.054419	0.224418	0.054419	Y	F	0.037089	1.20831	X	X	N/A	N/A	N/A	N/A	1.36236	1.90875	1.61258	0.047	0	23	6	0.077
4973	43	204	0.224418	0.054419	0.224418	0.054419	Y	F	0.037089	1.20831	X	X	N/A	N/A	N/A	N/A	1.36236	1.90875	1.61258	0	0	21	6	0.001
4551	41	171	0.60651	0.631771	0.845351	0.39293	V	N	0.047041	1.53381	X	X	N/A	N/A	N/A	N/A	1.59799	1.62687	1.61236	0.057	0.044	19	15	0.092
16349	119	309	0.742923	0.454328	0.913959	0.283293	C	T	0.05008	1.63317	X	X	N/A	N/A	N/A	N/A	1.7386	1.49507	1.61224	0.176	0.005	14	22	0.286
23418	232	319	0.689528	0.266006	0.775046	0.180489	N	T	0.043351	1.4131	X	X	N/A	N/A	N/A	N/A	1.47932	1.75543	1.61147	0.084	0.036	15	9	0.163
1625	17	127	0.532535	0.30055	0.599366	0.23372	W	L	0.050484	1.64639	X	X	N/A	N/A	N/A	N/A	1.4592	1.77935	1.61134	0.019	0.007	16	13	0.036
15454	113	131	0.384575	0.433608	0.566059	0.252125	L	G	0.062486	2.03891	X	X	N/A	N/A	N/A	N/A	1.90684	1.361	1.61097	0.135	0.008	9	32	0.147
8404	64	225	0.30921	0.528599	0.62683	0.210978	I	C	0.052186	1.70205	X	X	N/A	N/A	N/A	N/A	1.81921	1.42603	1.61066	0.088	0.007	11	24	0.115
12237	90	160	0.635903	0.785238	0.980789	0.440352	D	K	0.05906	1.92688	X	X	N/A	N/A	N/A	N/A	1.90437	1.3616	1.61028	0.191	0.042	10	22	0.272
24644	313	324	0.422553	0.436399	0.707327	0.151626	A	C	0.045157	1.47217	X	X	N/A	N/A	N/A	N/A	1.65559	1.56385	1.60906	0.078	0.006	16	16	0.144
19059	166	275	0.770683	0.567706	0.966465	0.371924	N	K	0.052923	1.72616	X	X	N/A	N/A	N/A	N/A	1.41618	1.82682	1.60845	0.06	0.013	19	10	0.097
17881	135	197	0.542201	0.488639	0.693661	0.33718	L	G	0.05788	1.88826	X	X	N/A	N/A	N/A	N/A	1.62986	1.58694	1.60825	0.066	0.021	17	15	0.081
22956	224	271	0.495524	0.835159	0.998588	0.332095	G	E	0.056046	1.82831	X	X	N/A	N/A	N/A	N/A	1.79577	1.43981	1.60797	0.058	0.01	12	20	0.094
5357	48	184	0.671152	0.317026	0.792472	0.195706	G	C	0.051778	1.68873	X	X	N/A	N/A	N/A	N/A	1.42755	1.81018	1.60752	0.081	0.067	25	15	0.114
1739	17	319	0.532535	0.266006	0.620112	0.178429	W	T	0.047001	1.53249	X	X	N/A	N/A	N/A	N/A	1.35787	1.90247	1.60727	0.113	0.037	25	7	0.218
2732	23	207	0.619224	0.396919	0.739449	0.276693	A	T	0.049378	1.61021	X	X	N/A	N/A	N/A	N/A	1.71827	1.50292	1.60699	0.067	0.032	10	19	0.09
19487	170	315	0.532109	0.432745	0.760492	0.204362	P	T	0.048784	1.59079	X	X	N/A	N/A	N/A	N/A	1.60076	1.61241	1.60658	0.154	0.051	18	14	0.249
13228	96	240	0.521159	0.621207	0.846239	0.296126	D	D	0.052175	1.70169	X	X	N/A	N/A	N/A	N/A	1.7032	1.51423	1.60593	0.029	0.007	12	17	0.045
12689	93	120	0.610728	0.535316	0.859303	0.286742	V	V	0.046108	1.50328	X	X	N/A	N/A	N/A	N/A	1.54887	1.66475	1.60576	0.028	0.023	16	17	0.049
12412	91	179	0.294323	0.543295	0.68258	0.155038	L	T	0.046611	1.51973	X	X	N/A	N/A	N/A	N/A	1.59444	1.61698	1.60567	0.093	0.01	17	19	0.154
22034	209	310	0.513322	0.449593	0.734714	0.228201	H	T	0.047838	1.55985	X	X	N/A	N/A	N/A	N/A	1.63294	1.57832	1.6054	0.113	0.006	12	23	0.192
8712	66	163	0.695874	0.775046	0.974072	0.496848	S	S	0.047867	1.56082	X	X	N/A	N/A	N/A	N/A	1.55024	1.66219	1.60524	0.011	0.005	14	11	0.016
12268	90	201	0.635903	0.762499	0.938475	0.459927	D	Q	0.046728	1.52357	X	X	N/A	N/A	N/A	N/A	1.50508	1.71189	1.60516	0.013	0.012	17	15	0.025
9047	68	119	0.477956	0.742923	0.877473	0.343406	W	C	0.050308	1.64064	X	X	N/A	N/A	N/A	N/A	1.47488	1.74663	1.60501	0.065	0.007	20	13	0.085
10212	75	322	0.671358	0.421087	0.870755	0.221689	N	A	0.05096	1.66195	X	X	N/A	N/A	N/A	N/A	1.66134	1.54994	1.60467	0.077	0.012	12	20	0.11
17422	129	213	0.757248	0.498109	0.927394	0.327962	I	K	0.043553	1.41973	X	X	N/A	N/A	N/A	N/A	1.49832	1.71571	1.60333	0.035	0.032	17	12	0.065
1564	17	61	0.532535	0.248934	0.557051	0.224418	W	L	0.059915	1.95482	X	X	N/A	N/A	N/A	N/A	1.73357	1.48099	1.60231	0.096	0.005	8	21	0.109
3478	27	88	0.17219	0.68258	0.739077	0.115694	G	F	0.038824	1.26508	X	X	N/A	N/A	N/A	N/A	1.78986	1.434	1.60208	0.116	0.04	12	19	0.23
1326	16	26	0.505946	0.244738	0.54826	0.202424	P	E	0.063684	2.07809	X	X	N/A	N/A	N/A	N/A	1.49297	1.71874	1.60188	0.168	0.046	21	18	0.221
2170	19	323	0.494635	0.452178	0.757248	0.189566	L	C	0.047629	1.55304	X	X	N/A	N/A	N/A	N/A	1.69752	1.51141	1.60176	0.224	0.003	15	18	0.359
12082	89	163	0.586212	0.775046	0.974072	0.387187	E	S	0.044171	1.43992	X	X	N/A	N/A	N/A	N/A	1.67423	1.53178	1.60142	0.042	0.035	11	19	0.069
18002	136	202	0.458666	0.365888	0.602314	0.222241	V	L	0.055584	1.81319	X	X	N/A	N/A	N/A	N/A	1.61941	1.58339	1.6013	0.029	0.008	20	21	0.04
16927	124	207	0.53489	0.396919	0.651346	0.280463	K	T	0.053668	1.75054	X	X	N/A	N/A	N/A	N/A	1.56979	1.63331	1.60123	0.101	0.091	20	16	0.145
8217	63	219	0.664782	0.274581	0.758136	0.181227	N	L	0.050957	1.66188	X	X	N/A	N/A	N/A	N/A	1.50504	1.70325	1.60108	0.028	0.011	17	13	0.04
21069	197	269	0.488639	0.481921	0.635425	0.335136	G	D	0.061425	2.00422	X	X	N/A	N/A	N/A	N/A	1.68443	1.52151	1.6009	0.126	0.071	12	18	0.129
14224	103	185	0.17219	0.054419	0.17219	0.054419	L	F	0.039368	1.28284	X	X	N/A	N/A	N/A	N/A	1.26509	2.02564	1.60082	0.037	0.003	24	4	0.075
14234	103	204	0.17219	0.054419	0.17219	0.054419	L	F	0.039368	1.28284	X	X	N/A	N/A	N/A	N/A	1.26509	2.02564	1.60082	0.037	0	23	4	0.075
23976	256	262	0.526758	0.450854	0.724895	0.252717	V	L	0.045556	1.48524	X	X	N/A	N/A	N/A	N/A	1.65857	1.54366	1.60008	0.031	0.029	9	16	0.051
14773	108	163	0.648102	0.775046	0.980789	0.442359	L	S	0.047238	1.54023	X	X	N/A	N/A	N/A	N/A	1.56103	1.64	1.60002	0.024	0.022	14	13	0.04
8487	65	92	0.410236	0.695874	0.853846	0.252264	Q	K	0.046912	1.52958	X	X	N/A	N/A	N/A	N/A	1.68904	1.51526	1.59979	0.051	0.012	15	20	0.077
22943	224	255	0.495524	0.429041	0.702386	0.222179	G	P	0.054288	1.77079	X	X	N/A	N/A	N/A	N/A	1.73957	1.4709	1.59961	0.044	0.025	12	19	0.055
7043	57	117	0.30055	0.526758	0.606546	0.220762	D	A	0.059974	1.95677	X	X	N/A	N/A	N/A	N/A	1.43335	1.78472	1.59942	0.048	0.01	22	10	0.059
14778	108	168	0.648102	0.800451	0.99187	0.456683	L	N	0.046567	1.51828	X	X	N/A	N/A	N/A	N/A	1.5387	1.66175	1.59904	0.013	0.007	15	10	0.022
12332	90	310	0.635903	0.449593	0.846239	0.239257	D	T	0.049034	1.59897	X	X	N/A	N/A	N/A	N/A	1.57975	1.61765	1.59859	0.065	0.038	16	21	0.092
15765	115	206	0.488147	0.326818	0.628707	0.186258	K	I	0.050556	1.64875	X	X	N/A	N/A	N/A	N/A	1.31033	1.95019	1.59856	0.13	0.014	28	7	0.153
13579	99	100	0.410236	0.559833	0.731843	0.238226	E	K	0.050359	1.64232	X	X	N/A	N/A	N/A	N/A	1.58134	1.61363	1.59741	0.028	0.004	17	14	0.038
21059	197	256	0.488639	0.526758	0.702964	0.312433	G	V	0.050557	1.64878	X	X	N/A	N/A	N/A	N/A	1.38556	1.84112	1.59718	0.01	0.001	25	7	0.012
19004	166	205	0.770683	0.625569	0.962991	0.433261	N	S	0.053482	1.74445	X	X	N/A	N/A	N/A	N/A	1.43135	1.78055	1.59643	0.021	0.018	18	12	0.032
24201	265	274	0.711459	0.697135	0.998588	0.410006	V	C	0.051534	1.68073	X	X	N/A	N/A	N/A	N/A	1.67906	1.5173	1.59613	0.054	0.003	14	20	0.076
8515	65	121	0.410236	0.653932	0.816988	0.24718	Q	M	0.04535	1.47848	X	X	N/A	N/A	N/A	N/A	1.63299	1.55924	1.59569	0.081	0.023	15	19	0.157
1855	18	166	0.524502	0.770683	0.938475	0.356711	I	N	0.058303	1.90212	X	X	N/A	N/A	N/A	N/A	1.62901	1.56214	1.59522	0.032	0.014	15	14	0.036
2345	20	253	0.498998	0.351524	0.646984	0.203538	T	I	0.047052	1.53416	X	X	N/A	N/A	N/A	N/A	1.64852	1.54255	1.59466	0.1	0.058	13	18	0.176
8875	67	124	0.635555	0.53489	0.771572	0.398874	T	K	0.049732	1.62182	X	X	N/A	N/A	N/A	N/A	1.74644	1.45411	1.59358	0.114	0.009	14	22	0.164
7798	61	131	0.248934	0.433608	0.469204	0.213338	L	G	0.068685	2.24166	X	X	N/A	N/A	N/A	N/A	1.69701	1.4963	1.5935	0.017	0.009	16	28	0.019
17884	135	200	0.542201	0.493002	0.721279	0.313924	L	V	0.054737	1.78548	X	X	N/A	N/A	N/A	N/A	1.54103	1.64518	1.59226	0.034	0.023	18	11	0.043
21928	208	239	0.143895	0.771572	0.771572	0.143895	Q	L	0.044538	1.45193	X	X	N/A	N/A	N/A	N/A	2.08363	1.21609	1.59182	0.018	0.002	6	22	0.02
21567	203	272	0.66042	0.512434	0.813887	0.358967	V	D	0.049751	1.62241	X	X	N/A	N/A	N/A	N/A	1.64155	1.5421	1.59105	0.044	0.019	16	15	0.068
21017	197	202	0.488639	0.365888	0.599366	0.255162	G	L	0.056925	1.85705	X	X	N/A	N/A	N/A	N/A	1.56068	1.62151	1.5908	0.04	0.037	18	19	0.054
1821	18	108	0.524502	0.648102	0.870755	0.301849	I	L	0.052334	1.70691	X	X	N/A	N/A	N/A	N/A	1.4623	1.73056	1.59079	0.1	0.036	21	12	0.158
7385	59	85	0.799562	0.317604	0.878362	0.238804	S	V	0.045469	1.48239	X	X	N/A	N/A	N/A	N/A	1.36727	1.8508	1.59076	0.034	0.002	22	9	0.061
2602	23	27	0.619224	0.17219	0.686054	0.10536	A	G	0.039738	1.29494	X	X	N/A	N/A	N/A	N/A	1.38105	1.8318	1.59054	0.025	0.016	23	9	0.05
16787	123	183	0.649569	0.17219	0.709104	0.112655	N	G	0.038061	1.24012	X	X	N/A	N/A	N/A	N/A	1.42984	1.76916	1.59048	0.104	0.057	23	11	0.182
18617	162	267	0.696762	0.574554	0.931757	0.339559	R	L	0.04387	1.43007	X	X	N/A	N/A	N/A	N/A	1.679	1.50647	1.5904	0.168	0.003	19	19	0.336
15609	114	174	0.108324	0.108324	0.161693	0.054954	F	W	0.037566	1.22391	X	X	N/A	N/A	N/A	N/A	1.66915	1.5149	1.59016	0.05	0.022	13	18	0.103
10873	81	309	0.596174	0.454328	0.81736	0.233142	V	T	0.052769	1.72113	X	X	N/A	N/A	N/A	N/A	1.60396	1.57508	1.58946	0.088	0.008	13	21	0.143
10670	80	229	0.727996	0.77829	0.980789	0.525497	A	K	0.045565	1.48552	X	X	N/A	N/A	N/A	N/A	1.77931	1.41892	1.58893	0.087	0.038	10	19	0.145
14143	102	273	0.366225	0.450854	0.641012	0.176067	P	W	0.04748	1.54814	X	X	N/A	N/A	N/A	N/A	1.78138	1.41677	1.58865	0.046	0.029	7	16	0.064
6697	55	172	0.64374	0.575312	0.859303	0.359749	N	F	0.047391	1.54524	X	X	N/A	N/A	N/A	N/A	1.70772	1.47756	1.58848	0.031	0.024	12	15	0.054
12615	92	241	0.695874	0.660277	0.956273	0.399878	K	F	0.045008	1.4673	X	X	N/A	N/A	N/A	N/A	1.45325	1.73583	1.58827	0.053	0.019	24	11	0.085
16843	123	263	0.649569	0.547142	0.889442	0.307268	N	I	0.044793	1.46028	X	X	N/A	N/A	N/A	N/A	1.6857	1.49629	1.58817	0.099	0.02	17	18	0.173
5145	47	168	0.711459	0.800451	0.967354	0.544556	L	N	0.046008	1.50002	X	X	N/A	N/A	N/A	N/A	1.53621	1.64142	1.58795	0.05	0.028	12	12	0.073
109	10	160	0.807169	0.785238	1.03418	0.558222	R	K	0.065262	2.12971	X	X	N/A	N/A	N/A	N/A	1.6719	1.50649	1.58704	0.103	0.068	12	18	0.097
10603	80	128	0.727996	0.531121	0.89616	0.362957	A	K	0.041972	1.36803	X	X	N/A	N/A	N/A	N/A	1.63695	1.53779	1.58659	0.041	0.019	12	13	0.069
22486	217	228	0.601053	0.620112	0.902878	0.318287	N	I	0.045805	1.49337	X	X	N/A	N/A	N/A	N/A	1.70019	1.47952	1.58602	0.108	0.031	17	16	0.18
11890	88	105	0.68258	0.247155	0.735975	0.19376	F	T	0.042022	1.36965	X	X	N/A	N/A	N/A	N/A	1.5539	1.61774	1.5855	0.052	0.045	16	15	0.092
19541	171	223	0.631771	0.215317	0.742923	0.104165	N	L	0.038047	1.23965	X	X	N/A	N/A	N/A	N/A	1.31276	1.91437	1.58528	0.034	0.031	28	12	0.081
12625	92	257	0.695874	0.409092	0.818249	0.286716	K	F	0.051002	1.66334	X	X	N/A	N/A	N/A	N/A	1.64846	1.52444	1.58523	0.026	0.002	17	18	0.041
6095	52	119	0.572174	0.742923	0.949555	0.365542	T	C	0.047069	1.5347	X	X	N/A	N/A	N/A	N/A	1.53829	1.63251	1.5847	0.01	0	18	18	0.014
23279	230	247	0.614489	0.599828	0.842765	0.371552	E	S	0.054463	1.77653	X	X	N/A	N/A	N/A	N/A	1.47529	1.70198	1.58459	0.067	0.027	21	12	0.102
18171	158	271	0.752513	0.835159	1.02747	0.560205	I	E	0.056913	1.85665	X	X	N/A	N/A	N/A	N/A	1.71608	1.46248	1.58421	0.082	0.008	15	16	0.118
3392	26	255	0.244738	0.429041	0.505946	0.167834	E	P	0.058552	1.91025	X	X	N/A	N/A	N/A	N/A	1.58072	1.58644	1.58358	0.028	0.001	19	16	0.035
3358	26	209	0.244738	0.513322	0.580153	0.177908	E	H	0.052145	1.70072	X	X	N/A	N/A	N/A	N/A	1.40841	1.78047	1.58355	0.075	0.049	27	10	0.098
13700	99	271	0.410236	0.835159	0.945193	0.300202	E	E	0.055741	1.81833	X	X	N/A	N/A	N/A	N/A	1.74976	1.43183	1.58283	0.07	0.021	14	21	0.094
7460	59	186	0.799562	0.639377	0.927394	0.511545	S	F	0.055785	1.81977	X	X	N/A	N/A	N/A	N/A	1.68585	1.48473	1.58209	0.046	0.026	15	18	0.069
2761	23	242	0.619224	0.650085	0.89616	0.373149	A	V	0.046632	1.52042	X	X	N/A	N/A	N/A	N/A	1.62221	1.54271	1.58196	0.055	0.003	16	19	0.087
2916	24	172	0.054419	0.575312	0.575312	0.054419	D	F	0.028424	0.924943	X	X	N/A	N/A	N/A	N/A	2.83265	0.88335	1.58184	0.017	0.003	5	40	0.026
24537	277	322	0.68258	0.421087	0.860564	0.243104	A	A	0.048157	1.57031	X	X	N/A	N/A	N/A	N/A	1.70758	1.46502	1.58166	0.134	0.023	14	22	0.19
5285	48	86	0.671152	0.732731	0.900523	0.503361	G	T	0.048699	1.58801	X	X	N/A	N/A	N/A	N/A	1.34179	1.86427	1.5816	0.018	0.003	26	12	0.03
8111	63	75	0.664782	0.671358	0.949555	0.386584	N	N	0.050968	1.66221	X	X	N/A	N/A	N/A	N/A	1.50537	1.6616	1.58156	0	0	15	11	0
433	11	318	0.713467	0.119379	0.737983	0.094863	R	T	0.038975	1.27	X	X	N/A	N/A	N/A	N/A	1.16594	2.14226	1.58043	0.005	0.001	27	10	0.015
20837	185	328	0.054419	0.276641	0.276641	0.054419	F	T	0.036176	1.17847	X	X	N/A	N/A	N/A	N/A	1.86193	1.34123	1.58028	0.009	0.006	10	19	0.018
21672	204	328	0.054419	0.276641	0.276641	0.054419	F	T	0.036176	1.17847	X	X	N/A	N/A	N/A	N/A	1.86193	1.34123	1.58028	0.009	0	10	18	0.018
4813	42	255	0.452551	0.429041	0.595429	0.286163	G	P	0.060687	1.98008	X	X	N/A	N/A	N/A	N/A	1.5184	1.6443	1.58009	0.099	0.07	19	15	0.115
11764	87	164	0.514737	0.700609	0.895272	0.320074	R	L	0.049286	1.60722	X	X	N/A	N/A	N/A	N/A	1.83496	1.36003	1.57974	0.012	0.01	10	22	0.022
21575	203	310	0.66042	0.449593	0.853846	0.256167	V	T	0.047881	1.56127	X	X	N/A	N/A	N/A	N/A	1.57934	1.57973	1.57954	0.026	0.001	18	22	0.041
1932	18	268	0.524502	0.616701	0.864038	0.277166	I	E	0.049121	1.60181	X	X	N/A	N/A	N/A	N/A	1.37256	1.81679	1.57913	0.096	0.038	24	11	0.165
23260	229	320	0.77829	0.334398	0.902878	0.20981	K	C	0.04947	1.61322	X	X	N/A	N/A	N/A	N/A	1.54291	1.61595	1.57901	0.042	0.022	14	14	0.072
16605	121	278	0.653932	0.714561	0.974072	0.394421	M	K	0.051575	1.68209	X	X	N/A	N/A	N/A	N/A	1.77493	1.40363	1.5784	0.055	0.036	16	23	0.106
10615	80	163	0.727996	0.775046	0.998588	0.504455	A	S	0.042897	1.39825	X	X	N/A	N/A	N/A	N/A	1.6736	1.48683	1.57745	0.008	0.003	10	20	0.014
24198	265	271	0.711459	0.835159	1.03418	0.512434	V	E	0.054518	1.77833	X	X	N/A	N/A	N/A	N/A	1.77718	1.39986	1.57728	0.04	0.012	8	24	0.042
19518	171	199	0.631771	0.689298	0.864038	0.457031	N	Q	0.04776	1.55729	X	X	N/A	N/A	N/A	N/A	1.65198	1.50543	1.577	0.124	0.018	12	17	0.184
389	11	230	0.713467	0.614489	0.938475	0.38948	R	E	0.055256	1.80248	X	X	N/A	N/A	N/A	N/A	1.65962	1.49685	1.57614	0.036	0.026	13	20	0.048
3974	29	211	0.163416	0.415606	0.440122	0.1389	F	K	0.058728	1.91603	X	X	N/A	N/A	N/A	N/A	1.58937	1.56295	1.5761	0.017	0.008	18	20	0.021
24527	277	312	0.68258	0.437419	0.852957	0.267042	A	C	0.044587	1.45352	X	X	N/A	N/A	N/A	N/A	1.57943	1.5722	1.57581	0.044	0.03	18	15	0.069
21850	207	231	0.396919	0.686054	0.770683	0.31229	T	K	0.05089	1.65967	X	X	N/A	N/A	N/A	N/A	1.54887	1.60315	1.57578	0.048	0.046	18	9	0.064
14966	109	227	0.673507	0.69949	0.909596	0.463401	G	Y	0.047532	1.54986	X	X	N/A	N/A	N/A	N/A	1.64613	1.50779	1.57544	0.078	0.004	14	19	0.108
2553	22	245	0.20604	0.539535	0.618335	0.12724	F	K	0.043732	1.42556	X	X	N/A	N/A	N/A	N/A	1.64367	1.50977	1.5753	0.037	0.025	15	19	0.063
18635	162	315	0.696762	0.432745	0.877473	0.252034	R	T	0.044278	1.44344	X	X	N/A	N/A	N/A	N/A	1.69484	1.46406	1.57523	0.041	0.003	16	16	0.071
608	12	229	0.751418	0.77829	1.03418	0.495524	E	K	0.05872	1.91576	X	X	N/A	N/A	N/A	N/A	1.35067	1.83662	1.57501	0.055	0.018	21	11	0.08
23001	225	254	0.528599	0.30055	0.623882	0.205267	C	I	0.046842	1.52729	X	X	N/A	N/A	N/A	N/A	1.27933	1.93782	1.57452	0.198	0.033	27	15	0.396
9588	72	159	0.678075	0.775046	0.998588	0.454534	V	S	0.056709	1.84999	X	X	N/A	N/A	N/A	N/A	1.54329	1.60637	1.57452	0.019	0.008	18	16	0.024
10472	79	198	0.61015	0.715822	0.956273	0.369699	N	V	0.054641	1.78235	X	X	N/A	N/A	N/A	N/A	1.49248	1.66061	1.5743	0.152	0.033	19	14	0.208
13546	98	266	0.231298	0.248934	0.384024	0.096209	F	K	0.045743	1.49133	X	X	N/A	N/A	N/A	N/A	1.71669	1.44353	1.5742	0.032	0.015	15	18	0.061
18757	163	327	0.775046	0.436399	0.909596	0.301849	S	T	0.046166	1.50519	X	X	N/A	N/A	N/A	N/A	1.60218	1.54659	1.57414	0.015	0.01	16	16	0.024
12220	90	119	0.635903	0.742923	0.956273	0.422553	D	C	0.047056	1.53428	X	X	N/A	N/A	N/A	N/A	1.5157	1.63206	1.5728	0.036	0.011	16	19	0.059
11761	87	161	0.514737	0.634667	0.838403	0.311001	R	E	0.043069	1.40389	X	X	N/A	N/A	N/A	N/A	1.60325	1.54274	1.5727	0.005	0	17	14	0.008
20073	176	274	0.454017	0.697135	0.873999	0.277153	A	C	0.047161	1.53772	X	X	N/A	N/A	N/A	N/A	1.78208	1.38768	1.57256	0.08	0.012	12	23	0.149
18135	158	221	0.752513	0.652465	0.967354	0.437624	I	T	0.051479	1.67894	X	X	N/A	N/A	N/A	N/A	1.55018	1.59397	1.57192	0.066	0.05	18	14	0.093
10987	82	213	0.739077	0.498109	0.906352	0.330834	S	K	0.042481	1.38468	X	X	N/A	N/A	N/A	N/A	1.47539	1.67356	1.57136	0.047	0.002	18	13	0.086
9812	73	221	0.317604	0.652465	0.763593	0.206476	I	T	0.048077	1.56767	X	X	N/A	N/A	N/A	N/A	1.65924	1.48799	1.57128	0.178	0.089	10	16	0.248
1223	15	180	0.531121	0.393196	0.702386	0.221931	N	S	0.0494	1.61095	X	X	N/A	N/A	N/A	N/A	1.57102	1.57152	1.57127	0.035	0.03	16	18	0.054
11700	86	316	0.732731	0.387845	0.853846	0.266731	T	T	0.041056	1.33806	X	X	N/A	N/A	N/A	N/A	1.56633	1.57618	1.57125	0.017	0.007	24	12	0.03
16199	118	256	0.672619	0.526758	0.860564	0.338813	F	V	0.044335	1.44529	X	X	N/A	N/A	N/A	N/A	1.52906	1.614	1.57096	0.023	0.004	20	11	0.04
15965	116	318	0.555637	0.119379	0.597951	0.077064	Q	T	0.036843	1.20027	X	X	N/A	N/A	N/A	N/A	1.21812	2.0255	1.57077	0.021	0.005	26	12	0.03
2966	24	238	0.054419	0.650458	0.650458	0.054419	D	W	0.027738	0.902515	X	X	N/A	N/A	N/A	N/A	2.76449	0.89212	1.57043	0.044	0.044	8	46	0.268
19225	168	216	0.800451	0.366225	0.931757	0.234919	N	M	0.042457	1.38386	X	X	N/A	N/A	N/A	N/A	1.51229	1.63029	1.57018	0.086	0.007	14	17	0.166
21920	208	226	0.143895	0.391293	0.433608	0.101581	Q	G	0.044464	1.44953	X	X	N/A	N/A	N/A	N/A	2.08019	1.18515	1.57014	0.087	0.015	7	29	0.109
19030	166	232	0.770683	0.689528	0.998588	0.461624	N	N	0.051914	1.69316	X	X	N/A	N/A	N/A	N/A	1.38881	1.77431	1.56977	0.033	0.001	22	10	0.049
2304	20	200	0.498998	0.493002	0.73147	0.26053	T	V	0.04836	1.57692	X	X	N/A	N/A	N/A	N/A	1.69433	1.45324	1.56916	0.045	0.043	11	19	0.076
8861	67	110	0.635555	0.359507	0.675863	0.3192	T	D	0.054764	1.78638	X	X	N/A	N/A	N/A	N/A	1.92504	1.27861	1.56888	0.051	0.02	7	29	0.058
2623	23	60	0.619224	0.410236	0.764854	0.264606	A	I	0.046537	1.51731	X	X	N/A	N/A	N/A	N/A	1.61889	1.51916	1.56823	0.012	0.01	18	16	0.021
14092	102	207	0.366225	0.396919	0.583627	0.179517	P	T	0.046392	1.51256	X	X	N/A	N/A	N/A	N/A	1.74072	1.41216	1.56786	0.024	0.012	9	21	0.033
16310	119	226	0.742923	0.391293	0.803036	0.33118	C	G	0.051532	1.68069	X	X	N/A	N/A	N/A	N/A	1.78976	1.37322	1.56771	0.08	0.001	10	22	0.1
1942	18	278	0.524502	0.714561	0.925039	0.314024	I	K	0.056821	1.85363	X	X	N/A	N/A	N/A	N/A	1.58762	1.54744	1.5674	0.001	0	17	18	0.002
8486	65	91	0.410236	0.294323	0.574554	0.130005	Q	L	0.044643	1.45536	X	X	N/A	N/A	N/A	N/A	1.60762	1.52744	1.56702	0.056	0.016	17	19	0.085
3111	25	159	0.23039	0.775046	0.846239	0.159196	A	S	0.046814	1.52639	X	X	N/A	N/A	N/A	N/A	1.85596	1.32237	1.56661	0.102	0.048	12	26	0.205
20440	181	263	0.231378	0.547142	0.663893	0.114626	G	I	0.043874	1.43022	X	X	N/A	N/A	N/A	N/A	1.67442	1.46561	1.56654	0.037	0.001	16	20	0.076
18394	160	267	0.785238	0.574554	0.99187	0.367922	K	L	0.055696	1.81686	X	X	N/A	N/A	N/A	N/A	1.28301	1.91256	1.56647	0.018	0.005	26	13	0.017
15385	112	232	0.556756	0.689528	0.927394	0.318889	M	N	0.050913	1.66043	X	X	N/A	N/A	N/A	N/A	1.41028	1.73982	1.56641	0.166	0.039	17	11	0.246
23544	240	265	0.621207	0.711459	0.938475	0.394191	D	V	0.050945	1.66146	X	X	N/A	N/A	N/A	N/A	1.47834	1.65969	1.5664	0.026	0.01	21	16	0.034
20760	185	206	0.054419	0.326818	0.326818	0.054419	F	I	0.035114	1.14373	X	X	N/A	N/A	N/A	N/A	1.80746	1.35713	1.56619	0.015	0.011	14	24	0.031
21595	204	206	0.054419	0.326818	0.326818	0.054419	F	I	0.035114	1.14373	X	X	N/A	N/A	N/A	N/A	1.80746	1.35713	1.56619	0.015	0	14	23	0.031
8613	65	268	0.410236	0.616701	0.803036	0.223902	Q	E	0.042919	1.39898	X	X	N/A	N/A	N/A	N/A	1.54576	1.58659	1.56604	0.008	0.007	18	15	0.012
23145	227	316	0.69949	0.387845	0.842765	0.24457	Y	T	0.044892	1.4635	X	X	N/A	N/A	N/A	N/A	1.42309	1.72277	1.56577	0.068	0.053	21	10	0.111
21737	205	315	0.625569	0.432745	0.836048	0.222267	S	T	0.047214	1.53946	X	X	N/A	N/A	N/A	N/A	1.57082	1.56072	1.56576	0.106	0.096	19	15	0.165
15236	111	220	0.374706	0.532817	0.670263	0.237259	Y	I	0.051807	1.68967	X	X	N/A	N/A	N/A	N/A	1.56585	1.565	1.56542	0.078	0.033	17	14	0.097
18335	160	184	0.785238	0.317026	0.888554	0.21371	K	C	0.055151	1.79904	X	X	N/A	N/A	N/A	N/A	1.27028	1.92758	1.56479	0.074	0.011	26	13	0.125
11358	84	269	0.517092	0.481921	0.678448	0.320566	K	D	0.053603	1.74841	X	X	N/A	N/A	N/A	N/A	1.84014	1.32719	1.56276	0.114	0.003	12	22	0.117
23950	255	275	0.429041	0.567706	0.735087	0.26166	P	K	0.051097	1.66644	X	X	N/A	N/A	N/A	N/A	1.38444	1.76374	1.56262	0.016	0.008	24	11	0.019
11415	85	114	0.317604	0.108324	0.35934	0.066587	V	F	0.036713	1.19602	X	X	N/A	N/A	N/A	N/A	1.49614	1.63143	1.56232	0.078	0.009	16	15	0.164
5599	49	246	0.215032	0.49605	0.545971	0.165111	F	F	0.053174	1.73436	X	X	N/A	N/A	N/A	N/A	1.40763	1.73377	1.56221	0.077	0.011	23	10	0.095
1722	17	272	0.532535	0.512434	0.696246	0.348723	W	D	0.052177	1.70176	X	X	N/A	N/A	N/A	N/A	1.50845	1.61754	1.56204	0.055	0.021	16	13	0.071
1432	16	172	0.505946	0.575312	0.713336	0.367922	P	F	0.05774	1.8837	X	X	N/A	N/A	N/A	N/A	1.35292	1.80178	1.5613	0.022	0.006	29	10	0.035
7959	62	108	0.649569	0.648102	0.867282	0.43039	E	L	0.046343	1.51097	X	X	N/A	N/A	N/A	N/A	1.59142	1.53125	1.56105	0.01	0.007	12	16	0.015
3094	25	118	0.23039	0.672619	0.764854	0.138154	A	F	0.042213	1.3759	X	X	N/A	N/A	N/A	N/A	1.67436	1.45527	1.56097	0.028	0.007	15	25	0.056
6490	54	132	0.503656	0.452847	0.700379	0.256124	H	I	0.049304	1.6078	X	X	N/A	N/A	N/A	N/A	1.63721	1.48796	1.5608	0.132	0.106	15	17	0.175
4291	31	87	0.393016	0.514737	0.715822	0.191931	L	R	0.04188	1.365	X	X	N/A	N/A	N/A	N/A	1.5622	1.55893	1.56056	0.062	0.018	12	18	0.108
8744	66	205	0.695874	0.625569	0.91307	0.408373	S	S	0.047532	1.54985	X	X	N/A	N/A	N/A	N/A	1.53925	1.58146	1.56021	0.01	0.004	14	17	0.016
310	11	116	0.713467	0.555637	0.931757	0.337346	R	Q	0.049507	1.61445	X	X	N/A	N/A	N/A	N/A	1.4853	1.63698	1.55929	0.094	0.012	16	16	0.137
17866	135	172	0.542201	0.575312	0.775046	0.342467	L	F	0.052622	1.71631	X	X	N/A	N/A	N/A	N/A	1.48126	1.64144	1.55929	0.16	0.129	21	13	0.252
42	10	65	0.807169	0.410236	0.920677	0.296728	R	Q	0.051433	1.67743	X	X	N/A	N/A	N/A	N/A	1.31308	1.85126	1.55912	0.077	0.02	25	11	0.115
24378	271	274	0.835159	0.697135	1.04527	0.487029	E	C	0.056663	1.84849	X	X	N/A	N/A	N/A	N/A	1.45594	1.66933	1.55899	0.036	0.006	17	16	0.05
19314	169	200	0.494263	0.493002	0.709104	0.278161	I	V	0.04936	1.60965	X	X	N/A	N/A	N/A	N/A	1.63849	1.48334	1.55898	0.033	0.012	13	18	0.041
14136	102	266	0.366225	0.248934	0.482436	0.132723	P	K	0.045288	1.47645	X	X	N/A	N/A	N/A	N/A	1.69946	1.42924	1.5585	0.101	0.009	12	19	0.164
18182	158	312	0.752513	0.437419	0.909596	0.280335	I	C	0.047852	1.5603	X	X	N/A	N/A	N/A	N/A	1.43945	1.68691	1.55827	0.061	0.027	24	11	0.088
18702	163	228	0.775046	0.620112	0.974072	0.421087	S	I	0.046504	1.51622	X	X	N/A	N/A	N/A	N/A	1.6141	1.50221	1.55715	0.011	0.011	14	14	0.018
23978	256	264	0.526758	0.231136	0.597951	0.159943	V	G	0.044655	1.45576	X	X	N/A	N/A	N/A	N/A	1.62568	1.4911	1.55694	0.033	0.01	10	13	0.053
18301	159	317	0.775046	0.347538	0.902878	0.219706	S	A	0.048019	1.56577	X	X	N/A	N/A	N/A	N/A	1.35695	1.78449	1.55611	0.06	0.004	23	14	0.107
1416	16	135	0.505946	0.542201	0.681319	0.366828	P	L	0.060555	1.97575	X	X	N/A	N/A	N/A	N/A	1.41924	1.70546	1.55578	0.087	0	24	15	0.107
1544	17	29	0.532535	0.163416	0.532535	0.163416	W	F	0.055599	1.81368	X	X	N/A	N/A	N/A	N/A	1.60801	1.505	1.55565	0.073	0.011	13	24	0.093
17688	131	246	0.433608	0.49605	0.64168	0.287977	G	F	0.058361	1.90402	X	X	N/A	N/A	N/A	N/A	1.27097	1.90294	1.55518	0.016	0	34	8	0.017
11458	85	182	0.317604	0.119379	0.381849	0.055133	V	E	0.032527	1.05914	X	X	N/A	N/A	N/A	N/A	1.32659	1.82182	1.55461	0.038	0.002	26	9	0.085
10746	81	102	0.596174	0.366225	0.744701	0.217699	V	P	0.046012	1.50015	X	X	N/A	N/A	N/A	N/A	1.39781	1.72652	1.55349	0.079	0.014	26	10	0.104
3971	29	207	0.163416	0.396919	0.429041	0.131294	F	T	0.05411	1.765	X	X	N/A	N/A	N/A	N/A	1.46486	1.64674	1.55314	0.083	0.011	27	14	0.102
10993	82	219	0.739077	0.274581	0.81027	0.203388	S	L	0.045536	1.48457	X	X	N/A	N/A	N/A	N/A	1.58368	1.52285	1.55297	0.072	0.014	16	16	0.123
16760	123	132	0.649569	0.452847	0.796088	0.306327	N	I	0.046067	1.50194	X	X	N/A	N/A	N/A	N/A	1.73412	1.39035	1.55275	0.042	0.031	16	18	0.072
19164	167	274	0.753774	0.697135	1.00967	0.44124	K	C	0.055011	1.79446	X	X	N/A	N/A	N/A	N/A	1.48718	1.62037	1.55235	0.046	0.042	18	18	0.064
22739	221	223	0.652465	0.215317	0.767209	0.100573	T	L	0.039341	1.28197	X	X	N/A	N/A	N/A	N/A	1.21587	1.97919	1.55127	0.068	0.005	21	7	0.094
12239	90	162	0.635903	0.696762	0.927394	0.405271	D	R	0.044174	1.44002	X	X	N/A	N/A	N/A	N/A	1.42239	1.6908	1.5508	0.01	0.01	20	17	0.02
16145	118	181	0.672619	0.231378	0.764854	0.139143	F	G	0.042741	1.39315	X	X	N/A	N/A	N/A	N/A	1.47363	1.63139	1.5505	0.03	0.003	22	16	0.062
13658	99	215	0.410236	0.196707	0.492113	0.11483	E	L	0.044466	1.44958	X	X	N/A	N/A	N/A	N/A	1.39694	1.72025	1.55019	0.105	0.014	20	10	0.177
1874	18	186	0.524502	0.639377	0.853846	0.310034	I	F	0.05682	1.85361	X	X	N/A	N/A	N/A	N/A	1.58759	1.51244	1.54956	0.056	0.034	19	17	0.064
2306	20	202	0.498998	0.365888	0.649569	0.215317	T	L	0.049037	1.59907	X	X	N/A	N/A	N/A	N/A	1.71804	1.39728	1.54938	0.021	0.01	9	25	0.03
8318	64	103	0.30921	0.17219	0.377306	0.104094	I	L	0.046296	1.50943	X	X	N/A	N/A	N/A	N/A	1.61469	1.48647	1.54925	0.024	0.012	15	11	0.032
16935	124	216	0.53489	0.366225	0.707097	0.194019	K	M	0.046248	1.50786	X	X	N/A	N/A	N/A	N/A	1.35172	1.77511	1.54902	0.057	0.026	24	13	0.082
9500	71	270	0.108324	0.449	0.485858	0.071466	G	F	0.036623	1.19308	X	X	N/A	N/A	N/A	N/A	1.81364	1.32282	1.54891	0.019	0.001	15	23	0.034
23614	241	317	0.660277	0.347538	0.81736	0.190455	F	A	0.040897	1.33287	X	X	N/A	N/A	N/A	N/A	1.57584	1.52105	1.5482	0.062	0.055	17	19	0.111
22628	219	245	0.274581	0.539535	0.660277	0.153839	L	K	0.045543	1.48481	X	X	N/A	N/A	N/A	N/A	1.52308	1.57243	1.54756	0.009	0	15	16	0.013
4302	31	98	0.393016	0.231298	0.523744	0.10057	L	F	0.04134	1.34733	X	X	N/A	N/A	N/A	N/A	1.54214	1.55224	1.54718	0.026	0.006	14	17	0.046
1791	18	75	0.524502	0.671358	0.89616	0.2997	I	N	0.05124	1.67114	X	X	N/A	N/A	N/A	N/A	1.43174	1.67052	1.54653	0.024	0.009	23	10	0.027
21025	197	211	0.488639	0.415606	0.623882	0.280363	G	K	0.05724	1.86734	X	X	N/A	N/A	N/A	N/A	1.56934	1.52337	1.54619	0.071	0.01	16	22	0.088
22900	223	275	0.215317	0.567706	0.695668	0.087355	L	K	0.037095	1.20852	X	X	N/A	N/A	N/A	N/A	1.86667	1.28006	1.54579	0.005	0.005	13	22	0.013
23020	225	276	0.528599	0.606677	0.78937	0.345905	C	V	0.049491	1.61393	X	X	N/A	N/A	N/A	N/A	1.35205	1.76695	1.54564	0.24	0.014	25	11	0.441
12875	94	176	0.229357	0.454017	0.574181	0.109193	I	A	0.039887	1.29982	X	X	N/A	N/A	N/A	N/A	1.58295	1.50776	1.5449	0.04	0	16	16	0.076
10195	75	275	0.671358	0.567706	0.927394	0.311669	N	K	0.046063	1.50182	X	X	N/A	N/A	N/A	N/A	1.50072	1.58985	1.54464	0.073	0.07	16	17	0.114
11003	82	229	0.739077	0.77829	0.956273	0.561094	S	K	0.046895	1.52903	X	X	N/A	N/A	N/A	N/A	1.63185	1.46115	1.54415	0.034	0.019	14	17	0.058
9357	71	75	0.108324	0.671358	0.689156	0.090525	G	N	0.038469	1.25345	X	X	N/A	N/A	N/A	N/A	1.90469	1.25165	1.54402	0.06	0.012	15	25	0.159
21467	202	243	0.365888	0.45792	0.577631	0.246178	L	V	0.055801	1.82028	X	X	N/A	N/A	N/A	N/A	1.58956	1.49948	1.54386	0.013	0.007	20	21	0.015
4702	42	97	0.452551	0.415091	0.591234	0.276408	G	H	0.060847	1.98532	X	X	N/A	N/A	N/A	N/A	1.52241	1.56432	1.54322	0.132	0.005	17	17	0.162
23010	225	266	0.528599	0.248934	0.577631	0.199902	C	K	0.052565	1.71444	X	X	N/A	N/A	N/A	N/A	1.43643	1.65779	1.54315	0.015	0.012	23	11	0.025
12369	91	111	0.294323	0.374706	0.532998	0.136031	L	Y	0.047986	1.56469	X	X	N/A	N/A	N/A	N/A	1.64125	1.45069	1.54303	0.045	0.018	17	22	0.071
6594	54	314	0.503656	0.436399	0.724895	0.215161	H	C	0.043628	1.42217	X	X	N/A	N/A	N/A	N/A	1.44844	1.64311	1.5427	0.041	0.02	19	14	0.054
23639	242	265	0.650085	0.711459	0.949555	0.411989	V	V	0.046998	1.53238	X	X	N/A	N/A	N/A	N/A	1.55492	1.52991	1.54236	0.021	0.011	17	20	0.03
7146	57	269	0.30055	0.481921	0.535316	0.247155	D	D	0.063378	2.06809	X	X	N/A	N/A	N/A	N/A	1.5145	1.57003	1.54201	0.111	0.064	21	17	0.138
6328	53	185	0.282752	0.054419	0.282752	0.054419	L	F	0.034648	1.12848	X	X	N/A	N/A	N/A	N/A	1.33065	1.78356	1.54055	0.024	0.018	20	14	0.048
6338	53	204	0.282752	0.054419	0.282752	0.054419	L	F	0.034648	1.12848	X	X	N/A	N/A	N/A	N/A	1.33065	1.78356	1.54055	0.024	0	19	14	0.048
14125	102	247	0.366225	0.599828	0.726902	0.239151	P	S	0.045017	1.4676	X	X	N/A	N/A	N/A	N/A	1.68933	1.40456	1.54038	0.026	0.009	14	19	0.044
14090	102	205	0.366225	0.625569	0.768328	0.223466	P	S	0.043599	1.42124	X	X	N/A	N/A	N/A	N/A	1.63633	1.44986	1.54028	0.056	0.027	15	20	0.085
12468	91	256	0.294323	0.526758	0.653932	0.167149	L	V	0.043631	1.42227	X	X	N/A	N/A	N/A	N/A	1.49299	1.5883	1.53991	0.018	0.011	22	12	0.029
4772	42	202	0.452551	0.365888	0.570913	0.247526	G	L	0.057674	1.88154	X	X	N/A	N/A	N/A	N/A	1.44287	1.6428	1.53959	0.044	0.024	20	18	0.051
10814	81	205	0.596174	0.625569	0.878362	0.343381	V	S	0.048413	1.57866	X	X	N/A	N/A	N/A	N/A	1.47106	1.61094	1.53941	0.029	0.011	22	16	0.043
17646	131	197	0.433608	0.488639	0.595429	0.326818	G	G	0.062964	2.05456	X	X	N/A	N/A	N/A	N/A	1.37143	1.72675	1.53887	0.05	0.005	30	11	0.061
21129	198	230	0.715822	0.614489	0.925039	0.405271	V	E	0.053632	1.74934	X	X	N/A	N/A	N/A	N/A	1.62957	1.45271	1.5386	0.148	0.062	15	22	0.181
2503	22	179	0.20604	0.543295	0.631771	0.117565	F	T	0.0426	1.38854	X	X	N/A	N/A	N/A	N/A	1.60133	1.47789	1.53837	0.131	0.047	16	21	0.223
7609	60	125	0.410236	0.577798	0.713467	0.274567	I	E	0.046981	1.53184	X	X	N/A	N/A	N/A	N/A	1.53362	1.54153	1.53757	0.023	0.015	15	15	0.04
13553	98	273	0.231298	0.450854	0.562007	0.120146	F	W	0.045927	1.49736	X	X	N/A	N/A	N/A	N/A	1.72356	1.37052	1.53694	0.025	0.006	13	18	0.035
21167	198	312	0.715822	0.437419	0.878362	0.274878	V	C	0.046991	1.53217	X	X	N/A	N/A	N/A	N/A	1.42532	1.65666	1.53664	0.09	0.073	18	13	0.134
11831	87	253	0.514737	0.351524	0.653223	0.213038	R	I	0.043978	1.43362	X	X	N/A	N/A	N/A	N/A	1.63713	1.44209	1.53652	0.03	0.026	16	20	0.052
5397	48	239	0.671152	0.771572	0.938475	0.504249	G	L	0.05586	1.82221	X	X	N/A	N/A	N/A	N/A	1.54124	1.53111	1.53617	0.088	0.014	20	14	0.101
14165	102	325	0.366225	0.357333	0.593111	0.130448	P	T	0.042783	1.39453	X	X	N/A	N/A	N/A	N/A	1.60583	1.46914	1.53597	0.12	0.016	17	19	0.202
316	11	122	0.713467	0.708215	0.980789	0.440892	R	E	0.045646	1.48817	X	X	N/A	N/A	N/A	N/A	1.36823	1.72355	1.53565	0.115	0.025	19	16	0.215
20468	181	321	0.231378	0.451202	0.579264	0.103316	G	A	0.043975	1.43351	X	X	N/A	N/A	N/A	N/A	1.67826	1.404	1.53501	0.095	0.003	14	21	0.172
13207	96	214	0.521159	0.767439	0.927394	0.361204	D	N	0.050885	1.6595	X	X	N/A	N/A	N/A	N/A	1.6611	1.41786	1.53467	0.044	0.013	14	18	0.066
12556	92	166	0.695874	0.770683	1.00967	0.456889	K	N	0.052178	1.7018	X	X	N/A	N/A	N/A	N/A	1.68675	1.39597	1.53449	0.009	0.005	13	21	0.011
8717	66	168	0.695874	0.800451	0.985152	0.511173	S	N	0.045152	1.47201	X	X	N/A	N/A	N/A	N/A	1.46122	1.61029	1.53394	0.088	0.012	19	13	0.144
1273	15	246	0.531121	0.49605	0.737983	0.289188	N	F	0.047635	1.55321	X	X	N/A	N/A	N/A	N/A	1.51466	1.55313	1.53378	0.051	0.027	17	15	0.075
18516	161	277	0.634667	0.68258	0.906352	0.410895	E	A	0.043064	1.40374	X	X	N/A	N/A	N/A	N/A	1.54255	1.52476	1.53363	0.013	0.003	16	19	0.021
21977	208	327	0.143895	0.436399	0.489794	0.0905	Q	T	0.038703	1.26111	X	X	N/A	N/A	N/A	N/A	1.81184	1.29728	1.53312	0.089	0.012	14	24	0.185
8531	65	161	0.410236	0.634667	0.805908	0.238995	Q	E	0.042681	1.39122	X	X	N/A	N/A	N/A	N/A	1.53722	1.52874	1.53297	0.058	0.033	19	16	0.087
563	12	173	0.751418	0.803925	1.03418	0.521159	E	K	0.061511	2.00704	X	X	N/A	N/A	N/A	N/A	1.41534	1.65927	1.53246	0.106	0.091	20	15	0.121
6563	54	245	0.503656	0.539535	0.760492	0.2827	H	K	0.045261	1.47559	X	X	N/A	N/A	N/A	N/A	1.50275	1.56267	1.53242	0.05	0.035	15	18	0.077
7532	59	312	0.799562	0.437419	0.920677	0.316304	S	C	0.04704	1.53377	X	X	N/A	N/A	N/A	N/A	1.41578	1.65838	1.53229	0.035	0.002	19	12	0.053
4814	42	256	0.452551	0.526758	0.67774	0.301569	G	V	0.050769	1.65571	X	X	N/A	N/A	N/A	N/A	1.26977	1.84886	1.5322	0.022	0.007	25	6	0.026
1468	16	219	0.505946	0.274581	0.599366	0.181161	P	L	0.054757	1.78615	X	X	N/A	N/A	N/A	N/A	1.28263	1.8297	1.53194	0.071	0.058	34	11	0.114
11709	86	325	0.732731	0.357333	0.852957	0.237107	T	T	0.042305	1.37892	X	X	N/A	N/A	N/A	N/A	1.61502	1.45281	1.53177	0.032	0.008	21	20	0.056
1667	17	202	0.532535	0.365888	0.62683	0.271593	W	L	0.053364	1.74059	X	X	N/A	N/A	N/A	N/A	1.54299	1.52028	1.53159	0.142	0.024	13	24	0.207
15741	115	172	0.488147	0.575312	0.720762	0.342697	K	F	0.053853	1.75659	X	X	N/A	N/A	N/A	N/A	1.39612	1.68	1.5315	0.04	0.006	23	12	0.063
16866	123	316	0.649569	0.387845	0.805908	0.231507	N	T	0.040303	1.31343	X	X	N/A	N/A	N/A	N/A	1.51505	1.5474	1.53114	0.014	0.014	19	14	0.025
7033	57	107	0.30055	0.054419	0.30055	0.054419	D	K	0.034953	1.13848	X	X	N/A	N/A	N/A	N/A	0.8369	2.80034	1.53089	0.104	0.016	42	4	0.435
5918	51	159	0.143895	0.775046	0.807169	0.111772	I	S	0.039753	1.29544	X	X	N/A	N/A	N/A	N/A	2.09264	1.11971	1.53074	0.122	0.058	8	38	0.152
24601	311	312	0.436735	0.437419	0.726014	0.14814	C	C	0.043472	1.41708	X	X	N/A	N/A	N/A	N/A	1.52804	1.53303	1.53053	0.046	0.006	19	17	0.085
4777	42	207	0.452551	0.396919	0.588285	0.261184	G	T	0.055463	1.80925	X	X	N/A	N/A	N/A	N/A	1.38744	1.68787	1.5303	0.044	0.025	21	13	0.06
22165	212	266	0.214505	0.248934	0.351524	0.111915	D	K	0.045943	1.49787	X	X	N/A	N/A	N/A	N/A	1.61502	1.44981	1.53019	0.024	0.007	16	17	0.038
20071	176	272	0.454017	0.512434	0.717288	0.249163	A	D	0.044716	1.45776	X	X	N/A	N/A	N/A	N/A	1.68987	1.38554	1.53016	0.069	0.005	13	25	0.128
13976	101	243	0.090525	0.45792	0.45792	0.090525	Y	V	0.042466	1.38418	X	X	N/A	N/A	N/A	N/A	2.05266	1.14037	1.52997	0.072	0.024	11	29	0.16
3228	26	29	0.244738	0.163416	0.306112	0.102043	E	F	0.056581	1.8458	X	X	N/A	N/A	N/A	N/A	1.52771	1.53148	1.52959	0.093	0.002	24	20	0.122
3603	27	263	0.17219	0.547142	0.629185	0.090146	G	I	0.038969	1.26981	X	X	N/A	N/A	N/A	N/A	1.79651	1.30189	1.52933	0.005	0.001	11	27	0.009
14680	107	222	0.054419	0.477067	0.477067	0.054419	K	Y	0.028736	0.935126	X	X	N/A	N/A	N/A	N/A	2.30365	1.01527	1.52932	0.095	0.039	10	34	0.167
8670	66	96	0.695874	0.521159	0.88508	0.331953	S	D	0.047034	1.53358	X	X	N/A	N/A	N/A	N/A	1.52292	1.53544	1.52917	0.063	0.008	16	17	0.095
13538	98	255	0.231298	0.429041	0.528173	0.132167	F	P	0.047951	1.56354	X	X	N/A	N/A	N/A	N/A	1.79916	1.29919	1.52887	0.066	0.008	13	29	0.126
10362	78	272	0.563306	0.512434	0.788482	0.287258	D	D	0.046941	1.53052	X	X	N/A	N/A	N/A	N/A	1.60627	1.45473	1.52862	0.132	0.056	18	23	0.222
20765	185	212	0.054419	0.214505	0.214505	0.054419	F	D	0.035903	1.16954	X	X	N/A	N/A	N/A	N/A	1.84792	1.2638	1.52821	0.045	0.004	10	23	0.071
21600	204	212	0.054419	0.214505	0.214505	0.054419	F	D	0.035903	1.16954	X	X	N/A	N/A	N/A	N/A	1.84792	1.2638	1.52821	0.004	0	11	22	0.009
2264	20	127	0.498998	0.30055	0.616496	0.183052	T	L	0.043435	1.41587	X	X	N/A	N/A	N/A	N/A	1.52185	1.53181	1.52683	0.125	0.066	16	19	0.221
11060	83	85	0.489794	0.317604	0.658294	0.149104	L	V	0.040536	1.32104	X	X	N/A	N/A	N/A	N/A	1.41018	1.65099	1.52584	0.074	0.015	21	13	0.135
5666	50	74	0.574529	0.758136	0.907241	0.425425	Q	A	0.0451	1.47033	X	X	N/A	N/A	N/A	N/A	1.45884	1.59581	1.52579	0.065	0.024	20	12	0.093
21174	198	319	0.715822	0.266006	0.786126	0.195702	V	T	0.043548	1.41957	X	X	N/A	N/A	N/A	N/A	1.31942	1.76337	1.52533	0.025	0.006	20	8	0.033
9751	73	125	0.317604	0.577798	0.689528	0.205873	I	E	0.045322	1.47756	X	X	N/A	N/A	N/A	N/A	1.56458	1.48671	1.52515	0.042	0.035	13	19	0.067
1452	16	202	0.505946	0.365888	0.595429	0.276405	P	L	0.059024	1.92569	X	X	N/A	N/A	N/A	N/A	1.38317	1.68117	1.52491	0.044	0.007	27	17	0.064
10400	79	91	0.61015	0.294323	0.737983	0.16649	N	L	0.049889	1.62694	X	X	N/A	N/A	N/A	N/A	1.36255	1.70603	1.52465	0.027	0.018	20	14	0.042
24351	270	274	0.449	0.697135	0.878362	0.267773	F	C	0.046782	1.52532	X	X	N/A	N/A	N/A	N/A	1.6886	1.37645	1.52456	0.086	0.026	16	24	0.151
1654	17	180	0.532535	0.393196	0.68895	0.236781	W	S	0.05027	1.6394	X	X	N/A	N/A	N/A	N/A	1.45297	1.5991	1.52429	0.016	0.007	17	16	0.022
15924	116	238	0.555637	0.650458	0.906352	0.299743	Q	W	0.046642	1.52075	X	X	N/A	N/A	N/A	N/A	1.54222	1.50607	1.52403	0.044	0.034	18	23	0.064
16301	119	217	0.742923	0.601053	0.956273	0.387703	C	N	0.042512	1.38566	X	X	N/A	N/A	N/A	N/A	1.47196	1.57763	1.52388	0.027	0.009	24	17	0.043
5018	43	264	0.224418	0.231136	0.359507	0.096046	Y	G	0.043527	1.41887	X	X	N/A	N/A	N/A	N/A	1.59741	1.45363	1.52382	0.067	0.053	15	15	0.108
11153	83	214	0.489794	0.767439	0.89616	0.361074	L	N	0.048951	1.59627	X	X	N/A	N/A	N/A	N/A	1.70282	1.36308	1.52351	0.026	0.016	12	20	0.035
1607	17	108	0.532535	0.648102	0.803036	0.377602	W	L	0.049285	1.60717	X	X	N/A	N/A	N/A	N/A	1.42432	1.62913	1.52329	0.067	0.004	19	13	0.106
12243	90	166	0.635903	0.770683	0.980789	0.425797	D	N	0.051876	1.6919	X	X	N/A	N/A	N/A	N/A	1.67176	1.38778	1.52317	0.065	0.011	11	23	0.079
23938	255	263	0.429041	0.547142	0.731265	0.244918	P	I	0.050615	1.65068	X	X	N/A	N/A	N/A	N/A	1.37138	1.69062	1.52265	0.047	0.017	25	16	0.058
5744	50	180	0.574529	0.393196	0.75053	0.217196	Q	S	0.047453	1.54727	X	X	N/A	N/A	N/A	N/A	1.53525	1.50981	1.52247	0.077	0.043	19	20	0.11
11884	88	99	0.68258	0.410236	0.834786	0.25803	F	E	0.04465	1.45559	X	X	N/A	N/A	N/A	N/A	1.65244	1.4027	1.52246	0.084	0.006	15	19	0.143
21581	203	316	0.66042	0.387845	0.81736	0.230904	V	T	0.042799	1.39505	X	X	N/A	N/A	N/A	N/A	1.41028	1.64279	1.5221	0.057	0.02	23	11	0.092
17997	136	197	0.458666	0.488639	0.664304	0.283002	V	G	0.053851	1.7565	X	X	N/A	N/A	N/A	N/A	1.56894	1.47614	1.52183	0.176	0.001	23	19	0.248
23130	227	271	0.69949	0.835159	1.00967	0.524981	Y	E	0.053294	1.73831	X	X	N/A	N/A	N/A	N/A	1.69266	1.36785	1.52161	0.118	0.012	17	25	0.164
18187	158	317	0.752513	0.347538	0.88508	0.214971	I	A	0.045504	1.48354	X	X	N/A	N/A	N/A	N/A	1.36776	1.69146	1.52103	0.124	0.011	25	16	0.221
4737	42	136	0.452551	0.458666	0.635425	0.275792	G	V	0.056333	1.83768	X	X	N/A	N/A	N/A	N/A	1.40925	1.64123	1.52082	0.028	0.024	21	18	0.034
24740	323	325	0.452178	0.357333	0.671358	0.138154	C	T	0.046066	1.5019	X	X	N/A	N/A	N/A	N/A	1.46198	1.58131	1.52048	0.107	0.008	20	18	0.17
13063	95	222	0.298506	0.477067	0.62683	0.148743	I	Y	0.041561	1.35457	X	X	N/A	N/A	N/A	N/A	1.57335	1.46885	1.5202	0.026	0.007	15	16	0.043
16069	117	257	0.526758	0.409092	0.702386	0.233464	A	F	0.050953	1.66172	X	X	N/A	N/A	N/A	N/A	1.51618	1.52298	1.51958	0.078	0.005	17	19	0.099
14478	105	128	0.247155	0.531121	0.625053	0.153223	T	K	0.040443	1.31802	X	X	N/A	N/A	N/A	N/A	1.55728	1.48168	1.51901	0.124	0.015	17	16	0.222
11718	87	93	0.514737	0.610728	0.842765	0.2827	R	V	0.04293	1.39934	X	X	N/A	N/A	N/A	N/A	1.59807	1.4418	1.51793	0.034	0.001	18	19	0.06
4520	41	116	0.60651	0.555637	0.860564	0.301583	V	Q	0.045296	1.47671	X	X	N/A	N/A	N/A	N/A	1.53834	1.4977	1.51788	0.041	0.035	20	18	0.066
15976	117	118	0.526758	0.672619	0.882725	0.316652	A	F	0.047368	1.5445	X	X	N/A	N/A	N/A	N/A	1.40946	1.63454	1.51783	0.018	0.012	22	15	0.032
11005	82	231	0.739077	0.686054	0.925039	0.500092	S	K	0.045867	1.49541	X	X	N/A	N/A	N/A	N/A	1.59542	1.44324	1.51742	0.012	0.011	14	14	0.019
17273	128	174	0.531121	0.108324	0.531121	0.108324	K	W	0.039473	1.28627	X	X	N/A	N/A	N/A	N/A	1.44608	1.5914	1.517	0.084	0.062	19	17	0.143
6066	52	89	0.572174	0.586212	0.88508	0.273306	T	E	0.0431	1.4049	X	X	N/A	N/A	N/A	N/A	1.40849	1.63354	1.51685	0.1	0.029	23	12	0.14
12244	90	167	0.635903	0.753774	0.974072	0.415606	D	K	0.051409	1.67666	X	X	N/A	N/A	N/A	N/A	1.65664	1.38864	1.51673	0.089	0.078	14	20	0.113
24231	266	272	0.248934	0.512434	0.573435	0.187933	K	D	0.048503	1.58162	X	X	N/A	N/A	N/A	N/A	1.53021	1.5033	1.51669	0.049	0.006	16	20	0.08
12250	90	173	0.635903	0.803925	0.974072	0.465757	D	K	0.051525	1.68043	X	X	N/A	N/A	N/A	N/A	1.6604	1.38522	1.51658	0.072	0.001	12	22	0.083
15783	115	225	0.488147	0.528599	0.669145	0.347601	K	C	0.056927	1.85711	X	X	N/A	N/A	N/A	N/A	1.47612	1.55617	1.51562	0.025	0.005	20	20	0.029
14940	109	200	0.673507	0.493002	0.802806	0.363703	G	V	0.046985	1.53198	X	X	N/A	N/A	N/A	N/A	1.62694	1.41185	1.51559	0.021	0.021	16	20	0.034
17197	127	231	0.30055	0.686054	0.738561	0.248044	L	K	0.04549	1.48308	X	X	N/A	N/A	N/A	N/A	1.60398	1.43123	1.51515	0.034	0.02	17	15	0.044
11590	86	128	0.732731	0.531121	0.877473	0.386379	T	K	0.04053	1.32084	X	X	N/A	N/A	N/A	N/A	1.54582	1.48487	1.51504	0.013	0.003	25	15	0.022
22100	211	273	0.415606	0.450854	0.642851	0.223609	K	W	0.053766	1.75374	X	X	N/A	N/A	N/A	N/A	1.43098	1.60398	1.51501	0.025	0.003	25	11	0.031
2285	20	171	0.498998	0.631771	0.818249	0.312519	T	N	0.043518	1.41858	X	X	N/A	N/A	N/A	N/A	1.52476	1.50383	1.51426	0.044	0.003	14	19	0.071
10839	81	231	0.596174	0.686054	0.89616	0.386068	V	K	0.048951	1.59625	X	X	N/A	N/A	N/A	N/A	1.48748	1.54142	1.51421	0.032	0.018	21	11	0.041
9355	71	73	0.108324	0.317604	0.363855	0.062072	G	I	0.036591	1.19202	X	X	N/A	N/A	N/A	N/A	1.81206	1.26458	1.51377	0.015	0.007	17	25	0.04
1317	15	328	0.531121	0.276641	0.635761	0.172001	N	T	0.044119	1.43823	X	X	N/A	N/A	N/A	N/A	1.4024	1.63389	1.51372	0.037	0.025	26	7	0.054
16974	124	269	0.53489	0.481921	0.67173	0.345082	K	D	0.056095	1.82991	X	X	N/A	N/A	N/A	N/A	1.64112	1.3891	1.50986	0.005	0.004	17	20	0.005
14431	104	272	0.556961	0.512434	0.749269	0.320126	I	D	0.048331	1.57598	X	X	N/A	N/A	N/A	N/A	1.52151	1.49795	1.50968	0.1	0.044	18	21	0.138
15327	112	163	0.556756	0.775046	0.974072	0.35773	M	S	0.048655	1.58659	X	X	N/A	N/A	N/A	N/A	1.34774	1.69	1.5092	0.028	0.026	21	10	0.042
7191	58	75	0.640266	0.671358	0.945193	0.366431	K	N	0.043844	1.42923	X	X	N/A	N/A	N/A	N/A	1.59491	1.42794	1.50912	0.031	0.006	14	16	0.043
1567	17	64	0.532535	0.30921	0.62683	0.214915	W	I	0.047528	1.54974	X	X	N/A	N/A	N/A	N/A	1.3732	1.65747	1.50866	0.04	0.017	24	14	0.066
19791	173	316	0.803925	0.387845	0.907241	0.284529	K	T	0.046976	1.53168	X	X	N/A	N/A	N/A	N/A	1.26037	1.8024	1.50722	0.017	0.002	25	7	0.027
5411	48	262	0.671152	0.450854	0.811531	0.310475	G	L	0.049307	1.60791	X	X	N/A	N/A	N/A	N/A	1.35873	1.67058	1.50661	0.058	0.02	25	14	0.094
6094	52	118	0.572174	0.672619	0.927394	0.317398	T	F	0.044872	1.46286	X	X	N/A	N/A	N/A	N/A	1.46644	1.54774	1.50654	0.035	0.018	20	19	0.049
8903	67	176	0.635555	0.454017	0.797207	0.292366	T	A	0.04139	1.34899	X	X	N/A	N/A	N/A	N/A	1.45035	1.56444	1.50632	0.044	0	21	14	0.081
20134	178	225	0.054419	0.528599	0.528599	0.054419	F	C	0.028821	0.937922	X	X	N/A	N/A	N/A	N/A	2.89158	0.78464	1.50627	0.184	0.015	7	49	1.127
6842	56	103	0.384024	0.17219	0.41962	0.136594	K	L	0.05239	1.70874	X	X	N/A	N/A	N/A	N/A	1.34712	1.68119	1.50492	0.165	0.025	24	8	0.224
2212	20	71	0.498998	0.108324	0.531121	0.076201	T	G	0.036124	1.17677	X	X	N/A	N/A	N/A	N/A	1.26582	1.78903	1.50486	0.079	0.02	22	17	0.207
21003	187	319	0.420548	0.266006	0.556961	0.129593	V	T	0.039248	1.27893	X	X	N/A	N/A	N/A	N/A	1.42381	1.59015	1.50468	0.023	0.016	20	12	0.036
15304	112	116	0.556756	0.555637	0.859303	0.25309	M	Q	0.049713	1.62117	X	X	N/A	N/A	N/A	N/A	1.37704	1.64379	1.50451	0.018	0.007	19	15	0.023
13563	98	313	0.231298	0.422553	0.549727	0.104125	F	A	0.040535	1.321	X	X	N/A	N/A	N/A	N/A	1.52218	1.48675	1.50436	0.043	0.004	19	18	0.079
21930	208	241	0.143895	0.660277	0.684793	0.119379	Q	F	0.035439	1.15434	X	X	N/A	N/A	N/A	N/A	1.6598	1.36342	1.50433	0.014	0.009	15	21	0.026
1645	17	170	0.532535	0.532109	0.731843	0.332801	W	P	0.048848	1.59289	X	X	N/A	N/A	N/A	N/A	1.41161	1.60287	1.5042	0.023	0.002	23	16	0.03
18306	159	322	0.775046	0.421087	0.938475	0.257658	S	A	0.051254	1.67158	X	X	N/A	N/A	N/A	N/A	1.4498	1.55884	1.50334	0.025	0	22	18	0.031
755	13	122	0.658294	0.708215	0.974072	0.392438	S	E	0.041685	1.35862	X	X	N/A	N/A	N/A	N/A	1.43732	1.57234	1.50332	0.088	0.071	17	18	0.165
12586	92	206	0.695874	0.326818	0.82933	0.193362	K	I	0.042573	1.38768	X	X	N/A	N/A	N/A	N/A	1.37395	1.6436	1.50274	0.089	0.078	28	11	0.144
23742	245	277	0.539535	0.68258	0.860564	0.361552	K	A	0.042972	1.40071	X	X	N/A	N/A	N/A	N/A	1.48348	1.52146	1.50235	0.02	0.017	21	20	0.03
11122	83	172	0.489794	0.575312	0.780297	0.284809	L	F	0.045614	1.48712	X	X	N/A	N/A	N/A	N/A	1.58677	1.42189	1.50207	0.027	0.026	16	17	0.043
10627	80	175	0.727996	0.40263	0.89616	0.234466	A	L	0.039549	1.28876	X	X	N/A	N/A	N/A	N/A	1.54094	1.46393	1.50194	0.042	0.017	14	23	0.073
12157	89	263	0.586212	0.547142	0.877473	0.25588	E	I	0.042202	1.37555	X	X	N/A	N/A	N/A	N/A	1.59942	1.4098	1.50162	0.074	0.016	14	23	0.119
18408	160	311	0.785238	0.436735	0.956273	0.2657	K	C	0.052802	1.72221	X	X	N/A	N/A	N/A	N/A	1.2154	1.85451	1.50132	0.074	0.009	32	12	0.123
12418	91	185	0.294323	0.054419	0.294323	0.054419	L	F	0.035743	1.1643	X	X	N/A	N/A	N/A	N/A	1.22446	1.83972	1.50088	0.08	0.021	29	12	0.128
12428	91	204	0.294323	0.054419	0.294323	0.054419	L	F	0.035743	1.1643	X	X	N/A	N/A	N/A	N/A	1.22446	1.83972	1.50088	0.021	0	27	12	0.042
12317	90	265	0.635903	0.711459	0.962991	0.384372	D	V	0.046348	1.51114	X	X	N/A	N/A	N/A	N/A	1.49278	1.50854	1.50064	0.068	0.027	19	21	0.097
11757	87	136	0.514737	0.458666	0.720184	0.253219	R	V	0.045563	1.48545	X	X	N/A	N/A	N/A	N/A	1.6962	1.32756	1.5006	0.052	0.044	15	26	0.09
19559	171	247	0.631771	0.599828	0.81736	0.414239	N	S	0.045684	1.4894	X	X	N/A	N/A	N/A	N/A	1.57948	1.42556	1.50055	0.022	0.005	16	18	0.033
15448	113	124	0.384575	0.53489	0.662427	0.257039	L	K	0.0502	1.63709	X	X	N/A	N/A	N/A	N/A	1.53266	1.46787	1.49991	0.225	0.015	24	21	0.278
166	10	228	0.807169	0.620112	0.99187	0.435411	R	I	0.052198	1.70246	X	X	N/A	N/A	N/A	N/A	1.33293	1.68704	1.49957	0.138	0.025	24	12	0.209
15076	110	197	0.359507	0.488639	0.570913	0.277234	D	G	0.059268	1.93366	X	X	N/A	N/A	N/A	N/A	1.38365	1.62511	1.49953	0.017	0.001	27	13	0.019
23500	239	270	0.771572	0.449	0.902878	0.317694	L	F	0.047728	1.55625	X	X	N/A	N/A	N/A	N/A	1.30484	1.72266	1.49927	0.031	0.008	16	14	0.054
19171	167	311	0.753774	0.436735	0.938475	0.252034	K	C	0.048682	1.58745	X	X	N/A	N/A	N/A	N/A	1.31404	1.71035	1.49915	0.063	0.008	22	14	0.08
24526	277	311	0.68258	0.436735	0.878362	0.240954	A	C	0.04246	1.38399	X	X	N/A	N/A	N/A	N/A	1.50308	1.49263	1.49785	0.051	0.013	21	21	0.084
8419	64	246	0.30921	0.49605	0.628527	0.176733	I	F	0.044411	1.4478	X	X	N/A	N/A	N/A	N/A	1.54924	1.44799	1.49776	0.033	0.006	18	19	0.055
13921	101	172	0.090525	0.575312	0.575312	0.090525	Y	F	0.038593	1.2575	X	X	N/A	N/A	N/A	N/A	1.86612	1.20193	1.49765	0.159	0.049	15	25	0.354
1487	16	243	0.505946	0.45792	0.617164	0.346702	P	V	0.059656	1.94637	X	X	N/A	N/A	N/A	N/A	1.39806	1.60329	1.49716	0.11	0.021	26	19	0.129
11667	86	245	0.732731	0.539535	0.878362	0.393904	T	K	0.041247	1.3443	X	X	N/A	N/A	N/A	N/A	1.57377	1.4238	1.49691	0.015	0.006	22	23	0.022
8964	67	262	0.635555	0.450854	0.781391	0.305018	T	L	0.043425	1.41553	X	X	N/A	N/A	N/A	N/A	1.52258	1.47156	1.49685	0.052	0.001	18	18	0.085
7306	58	228	0.640266	0.620112	0.909596	0.350782	K	I	0.043663	1.42333	X	X	N/A	N/A	N/A	N/A	1.58828	1.40999	1.49648	0.033	0.031	15	18	0.054
16792	123	197	0.649569	0.488639	0.773579	0.364629	N	G	0.046593	1.51914	X	X	N/A	N/A	N/A	N/A	1.75411	1.27655	1.4964	0.024	0.014	13	30	0.029
10996	82	222	0.739077	0.477067	0.842765	0.373378	S	Y	0.042704	1.39197	X	X	N/A	N/A	N/A	N/A	1.4833	1.50927	1.49623	0.037	0.007	17	15	0.065
3871	29	69	0.163416	0.539253	0.563769	0.1389	F	K	0.048937	1.59581	X	X	N/A	N/A	N/A	N/A	1.32538	1.68786	1.49568	0.036	0.015	30	14	0.057
23263	229	323	0.77829	0.452178	0.938475	0.291993	K	C	0.047541	1.55016	X	X	N/A	N/A	N/A	N/A	1.48167	1.50863	1.49509	0.048	0.021	16	19	0.076
9394	71	115	0.108324	0.488147	0.505946	0.090525	G	K	0.041737	1.36032	X	X	N/A	N/A	N/A	N/A	2.06588	1.08083	1.49428	0.022	0.014	12	33	0.057
2825	24	53	0.054419	0.282752	0.30055	0.03662	D	L	0.024113	0.783943	X	X	N/A	N/A	N/A	N/A	2.40433	0.92862	1.49422	0.048	0.02	13	35	0.29
14412	104	245	0.556961	0.539535	0.792844	0.303652	I	K	0.045276	1.47608	X	X	N/A	N/A	N/A	N/A	1.42496	1.56319	1.49248	0.028	0	19	17	0.038
6420	54	57	0.503656	0.30055	0.581568	0.222639	H	D	0.052947	1.72695	X	X	N/A	N/A	N/A	N/A	1.75837	1.26584	1.49192	0.014	0.001	13	26	0.018
542	12	129	0.751418	0.757248	1.02747	0.4812	E	I	0.052932	1.72645	X	X	N/A	N/A	N/A	N/A	1.21654	1.82713	1.4909	0.06	0.021	30	12	0.053
3384	26	241	0.244738	0.660277	0.713672	0.191344	E	F	0.046171	1.50536	X	X	N/A	N/A	N/A	N/A	1.24775	1.7811	1.49076	0.04	0.029	31	9	0.052
17400	129	181	0.757248	0.231378	0.831685	0.156941	I	G	0.041149	1.34111	X	X	N/A	N/A	N/A	N/A	1.41404	1.57092	1.49042	0.058	0.033	20	18	0.119
21310	200	255	0.493002	0.429041	0.651346	0.270697	V	P	0.052217	1.70306	X	X	N/A	N/A	N/A	N/A	1.56933	1.41479	1.49006	0.037	0.036	13	22	0.045
11950	88	200	0.68258	0.493002	0.81736	0.358222	F	V	0.044667	1.45616	X	X	N/A	N/A	N/A	N/A	1.65308	1.34208	1.48948	0.013	0.001	13	23	0.016
5872	51	88	0.143895	0.68258	0.724895	0.101581	I	F	0.033803	1.10085	X	X	N/A	N/A	N/A	N/A	1.7807	1.24573	1.48939	0.05	0.032	12	29	0.117
20722	184	272	0.317026	0.512434	0.666789	0.16267	C	D	0.045235	1.47472	X	X	N/A	N/A	N/A	N/A	1.58243	1.40168	1.48932	0.018	0.017	20	24	0.031
22853	222	319	0.477067	0.266006	0.597951	0.145122	Y	T	0.039355	1.28244	X	X	N/A	N/A	N/A	N/A	1.39083	1.59446	1.48917	0.008	0.004	21	11	0.013
522	12	108	0.751418	0.648102	0.998588	0.400933	E	L	0.053998	1.76131	X	X	N/A	N/A	N/A	N/A	1.24124	1.78592	1.48888	0.015	0.011	27	9	0.024
21551	203	253	0.66042	0.351524	0.752513	0.259431	V	I	0.045282	1.47625	X	X	N/A	N/A	N/A	N/A	1.49288	1.4847	1.48878	0.055	0.043	20	19	0.085
1114	15	30	0.531121	0.707327	0.824967	0.41348	N	L	0.045853	1.49495	X	X	N/A	N/A	N/A	N/A	1.45776	1.52034	1.48872	0.083	0.036	22	21	0.115
22335	214	325	0.767439	0.357333	0.88508	0.239693	N	T	0.048143	1.56985	X	X	N/A	N/A	N/A	N/A	1.3402	1.65227	1.48808	0.03	0.023	21	16	0.047
3882	29	83	0.163416	0.489794	0.521917	0.131294	F	L	0.048474	1.58065	X	X	N/A	N/A	N/A	N/A	1.3129	1.68623	1.4879	0.026	0.024	32	13	0.038
15431	112	322	0.556756	0.421087	0.792472	0.18537	M	A	0.051254	1.67157	X	X	N/A	N/A	N/A	N/A	1.41972	1.55884	1.48766	0.011	0.01	17	19	0.014
935	14	83	0.614861	0.489794	0.79919	0.305466	I	L	0.042027	1.3698	X	X	N/A	N/A	N/A	N/A	1.51205	1.46203	1.48683	0.021	0.018	21	19	0.034
14965	109	226	0.673507	0.391293	0.749411	0.315389	G	G	0.048927	1.59547	X	X	N/A	N/A	N/A	N/A	1.69507	1.3039	1.48667	0.046	0.005	14	24	0.073
11452	85	175	0.317604	0.40263	0.610126	0.110107	V	L	0.038275	1.24712	X	X	N/A	N/A	N/A	N/A	1.55941	1.41702	1.48651	0.037	0.016	15	24	0.067
3244	26	57	0.244738	0.30055	0.401822	0.143467	E	D	0.058517	1.9091	X	X	N/A	N/A	N/A	N/A	1.57978	1.39862	1.48644	0.032	0.002	20	22	0.039
2622	23	59	0.619224	0.799562	0.938475	0.480311	A	S	0.045954	1.49824	X	X	N/A	N/A	N/A	N/A	1.59849	1.38224	1.48644	0.052	0.004	20	20	0.094
17921	135	243	0.542201	0.45792	0.67787	0.322251	L	V	0.054025	1.76222	X	X	N/A	N/A	N/A	N/A	1.52091	1.45165	1.48588	0.037	0.037	19	24	0.045
1321	16	20	0.505946	0.498998	0.702386	0.302558	P	T	0.051844	1.69088	X	X	N/A	N/A	N/A	N/A	1.214	1.81634	1.48494	0.023	0.007	37	6	0.04
7687	60	243	0.410236	0.45792	0.620112	0.248044	I	V	0.050146	1.63535	X	X	N/A	N/A	N/A	N/A	1.63673	1.34719	1.48492	0.246	0.073	13	27	0.287
18539	162	164	0.696762	0.700609	0.974072	0.4233	R	L	0.045688	1.48954	X	X	N/A	N/A	N/A	N/A	1.74959	1.26009	1.48481	0.024	0.007	13	24	0.048
3329	26	170	0.244738	0.532109	0.607254	0.169593	E	P	0.049864	1.62612	X	X	N/A	N/A	N/A	N/A	1.34707	1.63627	1.48464	0.057	0.003	28	13	0.075
187	10	263	0.807169	0.547142	0.998588	0.355723	R	I	0.050826	1.65759	X	X	N/A	N/A	N/A	N/A	1.29733	1.69766	1.48406	0.038	0.007	27	15	0.043
606	12	227	0.751418	0.69949	1.00967	0.44124	E	Y	0.054877	1.79008	X	X	N/A	N/A	N/A	N/A	1.26161	1.74345	1.48309	0.029	0.004	27	13	0.026
17033	125	180	0.577798	0.393196	0.737983	0.233011	E	S	0.045895	1.49633	X	X	N/A	N/A	N/A	N/A	1.50564	1.46043	1.48287	0.019	0.002	19	22	0.033
18870	165	168	0.811531	0.800451	1.05198	0.56	I	N	0.047761	1.55735	X	X	N/A	N/A	N/A	N/A	1.28743	1.70517	1.48165	0.009	0.001	22	8	0.015
12469	91	257	0.294323	0.409092	0.559111	0.144303	L	F	0.04632	1.51021	X	X	N/A	N/A	N/A	N/A	1.58453	1.38474	1.48127	0.055	0.005	19	22	0.087
17649	131	200	0.433608	0.493002	0.623882	0.302728	G	V	0.057874	1.88808	X	X	N/A	N/A	N/A	N/A	1.26034	1.7396	1.48071	0.104	0.069	35	9	0.113
203	10	309	0.807169	0.454328	0.967354	0.294143	R	T	0.053602	1.74836	X	X	N/A	N/A	N/A	N/A	1.36936	1.59987	1.48014	0.027	0.017	22	20	0.044
14237	103	207	0.17219	0.396919	0.440122	0.128987	L	T	0.047334	1.54339	X	X	N/A	N/A	N/A	N/A	1.51963	1.44079	1.47969	0.031	0.01	9	20	0.042
6949	56	257	0.384024	0.409092	0.570913	0.222202	K	F	0.053375	1.74096	X	X	N/A	N/A	N/A	N/A	1.37243	1.59524	1.47965	0.032	0.017	24	15	0.042
6901	56	197	0.384024	0.488639	0.595429	0.277234	K	G	0.055717	1.81755	X	X	N/A	N/A	N/A	N/A	1.4326	1.52746	1.47927	0.077	0.061	23	18	0.1
4004	29	247	0.163416	0.599828	0.599828	0.163416	F	S	0.050861	1.65873	X	X	N/A	N/A	N/A	N/A	1.37726	1.58857	1.47915	0.008	0.002	28	14	0.011
19328	169	215	0.494263	0.196707	0.548919	0.14205	I	L	0.041266	1.34493	X	X	N/A	N/A	N/A	N/A	1.36954	1.59708	1.47894	0.034	0.013	24	11	0.058
24396	271	322	0.835159	0.421087	0.980789	0.275456	E	A	0.052915	1.72589	X	X	N/A	N/A	N/A	N/A	1.35794	1.60917	1.47823	0.033	0.003	26	16	0.047
23678	243	255	0.45792	0.429041	0.606084	0.280878	V	P	0.054779	1.78685	X	X	N/A	N/A	N/A	N/A	1.47196	1.48421	1.47807	0.025	0.016	24	18	0.029
15392	112	245	0.556756	0.539535	0.82933	0.266961	M	K	0.047788	1.55822	X	X	N/A	N/A	N/A	N/A	1.32372	1.6501	1.47793	0.073	0.009	21	15	0.112
4233	30	311	0.707327	0.436735	0.889442	0.254619	L	C	0.043303	1.41154	X	X	N/A	N/A	N/A	N/A	1.43437	1.52213	1.4776	0.028	0.011	22	20	0.046
11092	83	118	0.489794	0.672619	0.860564	0.301849	L	F	0.042662	1.39058	X	X	N/A	N/A	N/A	N/A	1.48411	1.47088	1.47748	0.021	0.008	19	23	0.033
9910	74	112	0.758136	0.556756	0.942837	0.372054	A	M	0.047152	1.53743	X	X	N/A	N/A	N/A	N/A	1.66992	1.30611	1.47685	0.027	0.001	10	24	0.035
11751	87	128	0.514737	0.531121	0.77829	0.267568	R	K	0.039991	1.30322	X	X	N/A	N/A	N/A	N/A	1.48853	1.46509	1.47676	0.017	0	19	17	0.029
11249	84	111	0.517092	0.374706	0.663893	0.227904	K	Y	0.045839	1.49449	X	X	N/A	N/A	N/A	N/A	1.57292	1.38598	1.47649	0.05	0.006	17	24	0.086
10248	78	109	0.563306	0.673507	0.889442	0.347371	D	G	0.042897	1.39826	X	X	N/A	N/A	N/A	N/A	1.46779	1.48355	1.47565	0.009	0.003	19	18	0.015
1140	15	68	0.531121	0.477956	0.73362	0.275456	N	W	0.048322	1.5757	X	X	N/A	N/A	N/A	N/A	1.5366	1.4167	1.47543	0.022	0.014	17	20	0.035
19950	175	239	0.40263	0.771572	0.920677	0.253525	L	L	0.046406	1.51303	X	X	N/A	N/A	N/A	N/A	1.71643	1.26806	1.47531	0.003	0.001	14	18	0.004
2951	24	218	0.054419	0.625053	0.625053	0.054419	D	S	0.025271	0.821804	X	X	N/A	N/A	N/A	N/A	2.51939	0.86378	1.47519	0.038	0.012	12	38	0.229
19074	166	320	0.770683	0.334398	0.902878	0.202204	N	C	0.049897	1.62719	X	X	N/A	N/A	N/A	N/A	1.33409	1.62984	1.47457	0.014	0.004	24	13	0.024
16588	121	258	0.653932	0.792844	0.998588	0.448188	M	Q	0.046107	1.50326	X	X	N/A	N/A	N/A	N/A	1.58547	1.37115	1.47442	0.038	0.002	17	19	0.056
7229	58	116	0.640266	0.555637	0.895272	0.300631	K	Q	0.042517	1.38583	X	X	N/A	N/A	N/A	N/A	1.5463	1.40578	1.47437	0.06	0.03	18	20	0.106
7332	58	268	0.640266	0.616701	0.920677	0.336291	K	E	0.040208	1.31032	X	X	N/A	N/A	N/A	N/A	1.46172	1.48597	1.47379	0.048	0.014	20	18	0.086
21101	198	201	0.715822	0.762499	0.931757	0.546564	V	Q	0.044246	1.44238	X	X	N/A	N/A	N/A	N/A	1.34089	1.61889	1.47335	0.091	0.023	18	18	0.175
12341	90	319	0.635903	0.266006	0.735975	0.165934	D	T	0.040775	1.32888	X	X	N/A	N/A	N/A	N/A	1.31234	1.65166	1.47226	0.046	0.004	27	10	0.09
19715	173	186	0.803925	0.639377	0.949555	0.493747	K	F	0.055001	1.79413	X	X	N/A	N/A	N/A	N/A	1.48061	1.46373	1.47215	0.09	0.022	21	19	0.103
2958	24	225	0.054419	0.528599	0.528599	0.054419	D	C	0.02826	0.919557	X	X	N/A	N/A	N/A	N/A	2.81636	0.76924	1.47189	0.017	0.008	8	52	0.103
15433	112	324	0.556756	0.436399	0.805908	0.187247	M	C	0.047527	1.5497	X	X	N/A	N/A	N/A	N/A	1.31649	1.64558	1.47187	0.078	0.01	22	15	0.127
1795	18	81	0.524502	0.596174	0.838403	0.282274	I	V	0.050505	1.64709	X	X	N/A	N/A	N/A	N/A	1.41122	1.53489	1.47175	0.045	0.001	24	16	0.051
8695	66	122	0.695874	0.708215	0.956273	0.447816	S	E	0.042134	1.37333	X	X	N/A	N/A	N/A	N/A	1.36226	1.58948	1.47149	0.016	0.015	23	17	0.028
15002	109	277	0.673507	0.68258	0.889442	0.466645	G	A	0.042051	1.37059	X	X	N/A	N/A	N/A	N/A	1.45387	1.48839	1.47103	0.082	0.049	20	22	0.128
19538	171	220	0.631771	0.532817	0.800451	0.364137	N	I	0.045526	1.48425	X	X	N/A	N/A	N/A	N/A	1.57396	1.37466	1.47094	0.02	0.007	18	19	0.032
4332	31	130	0.393016	0.523514	0.731843	0.184687	L	N	0.040035	1.30468	X	X	N/A	N/A	N/A	N/A	1.49368	1.44788	1.47061	0.072	0.036	16	19	0.129
15724	115	132	0.488147	0.452847	0.660649	0.280345	K	I	0.052573	1.71471	X	X	N/A	N/A	N/A	N/A	1.36281	1.58653	1.47042	0.08	0.066	26	15	0.111
23301	230	277	0.614489	0.68258	0.906352	0.390717	E	A	0.047459	1.54746	X	X	N/A	N/A	N/A	N/A	1.28491	1.68252	1.47034	0.039	0.03	26	15	0.048
2861	24	92	0.054419	0.695874	0.695874	0.054419	D	K	0.025997	0.845557	X	X	N/A	N/A	N/A	N/A	2.59152	0.83413	1.47026	0.024	0.006	11	44	0.144
13156	96	129	0.521159	0.757248	0.925039	0.353367	D	I	0.043847	1.42934	X	X	N/A	N/A	N/A	N/A	1.43144	1.50863	1.46953	0.015	0.01	21	16	0.023
14684	107	226	0.054419	0.391293	0.391293	0.054419	K	G	0.031784	1.03484	X	X	N/A	N/A	N/A	N/A	2.54716	0.84774	1.46947	0.018	0.017	6	42	0.075
12653	92	318	0.695874	0.119379	0.727996	0.087256	K	T	0.034906	1.13691	X	X	N/A	N/A	N/A	N/A	1.12427	1.91943	1.469	0.067	0.004	34	14	0.188
16133	118	168	0.672619	0.800451	1.00967	0.463401	F	N	0.041916	1.36617	X	X	N/A	N/A	N/A	N/A	1.44494	1.49261	1.46858	0.098	0.028	28	16	0.171
11594	86	132	0.732731	0.452847	0.835159	0.350419	T	I	0.043237	1.4094	X	X	N/A	N/A	N/A	N/A	1.65135	1.30501	1.468	0.002	0.002	17	23	0.004
14785	108	175	0.648102	0.40263	0.841877	0.208855	L	L	0.041995	1.36876	X	X	N/A	N/A	N/A	N/A	1.3866	1.554	1.46792	0.063	0.019	23	20	0.11
10927	82	118	0.739077	0.672619	0.949555	0.46214	S	F	0.042412	1.38241	X	X	N/A	N/A	N/A	N/A	1.47295	1.46219	1.46756	0.007	0	19	24	0.011
3839	28	324	0.248208	0.436399	0.57602	0.108587	S	C	0.040812	1.33008	X	X	N/A	N/A	N/A	N/A	1.52241	1.41401	1.46721	0.032	0	15	21	0.06
22067	211	226	0.415606	0.391293	0.577631	0.229268	K	G	0.055066	1.79626	X	X	N/A	N/A	N/A	N/A	1.46556	1.46726	1.46641	0.116	0.043	23	21	0.144
5217	47	265	0.711459	0.711459	0.949555	0.473363	L	V	0.044494	1.45051	X	X	N/A	N/A	N/A	N/A	1.4848	1.44757	1.46607	0.06	0.022	13	23	0.088
19963	175	258	0.40263	0.792844	0.949555	0.245919	L	Q	0.044199	1.44084	X	X	N/A	N/A	N/A	N/A	1.63516	1.31346	1.46551	0.072	0.033	20	21	0.127
18436	161	172	0.634667	0.575312	0.859303	0.350676	E	F	0.043846	1.42931	X	X	N/A	N/A	N/A	N/A	1.57076	1.3665	1.46508	0.043	0.025	13	19	0.067
14882	108	327	0.648102	0.436399	0.82933	0.255172	L	T	0.044009	1.43465	X	X	N/A	N/A	N/A	N/A	1.4536	1.47453	1.46403	0.013	0.008	18	18	0.022
6883	56	169	0.384024	0.494263	0.627818	0.250468	K	I	0.050097	1.63372	X	X	N/A	N/A	N/A	N/A	1.28821	1.66298	1.46365	0.119	0.024	28	12	0.155
18955	165	278	0.811531	0.714561	1.05198	0.474109	I	K	0.053973	1.76051	X	X	N/A	N/A	N/A	N/A	1.45792	1.46937	1.46363	0.146	0.02	20	20	0.165
24630	312	325	0.437419	0.357333	0.659905	0.134847	C	T	0.042052	1.37062	X	X	N/A	N/A	N/A	N/A	1.48314	1.44417	1.46352	0.041	0.033	19	21	0.075
7976	62	125	0.649569	0.577798	0.796088	0.431279	E	E	0.04363	1.42224	X	X	N/A	N/A	N/A	N/A	1.49688	1.4308	1.46346	0.01	0.007	16	21	0.017
2688	23	130	0.619224	0.523514	0.849483	0.293255	A	N	0.041271	1.34508	X	X	N/A	N/A	N/A	N/A	1.43467	1.4926	1.46335	0.05	0.002	23	17	0.091
1058	14	253	0.614861	0.351524	0.710571	0.255815	I	I	0.042588	1.38816	X	X	N/A	N/A	N/A	N/A	1.53242	1.39666	1.46297	0.007	0.003	18	22	0.011
13753	100	128	0.559833	0.531121	0.774157	0.316796	K	K	0.042709	1.39212	X	X	N/A	N/A	N/A	N/A	1.36698	1.56484	1.46257	0.024	0.017	21	12	0.041
7685	60	241	0.410236	0.660277	0.792844	0.277669	I	F	0.041224	1.34356	X	X	N/A	N/A	N/A	N/A	1.34608	1.58857	1.4623	0.021	0.004	23	14	0.03
3346	26	197	0.244738	0.488639	0.553115	0.180263	E	G	0.053742	1.75293	X	X	N/A	N/A	N/A	N/A	1.45136	1.47314	1.46221	0.096	0.026	24	22	0.116
11883	88	98	0.68258	0.231298	0.753774	0.160105	F	F	0.039241	1.27869	X	X	N/A	N/A	N/A	N/A	1.44963	1.47385	1.46169	0.014	0.007	19	21	0.023
6159	52	218	0.572174	0.625053	0.871644	0.325583	T	S	0.043564	1.42009	X	X	N/A	N/A	N/A	N/A	1.42366	1.49999	1.46133	0.058	0.015	21	17	0.101
24093	262	268	0.450854	0.616701	0.810643	0.256913	L	E	0.041287	1.34562	X	X	N/A	N/A	N/A	N/A	1.39922	1.52602	1.46124	0.035	0.014	20	17	0.061
3081	25	104	0.23039	0.556961	0.659905	0.127446	A	I	0.041361	1.34804	X	X	N/A	N/A	N/A	N/A	1.64073	1.30124	1.46116	0.078	0.007	16	27	0.156
6242	53	71	0.282752	0.108324	0.333726	0.05735	L	G	0.033493	1.0907	X	X	N/A	N/A	N/A	N/A	1.28657	1.65926	1.46108	0.056	0.006	23	19	0.11
613	12	239	0.751418	0.771572	1.03418	0.488806	E	L	0.058166	1.89763	X	X	N/A	N/A	N/A	N/A	1.33783	1.59527	1.46089	0.075	0.013	22	13	0.086
4051	30	43	0.707327	0.224418	0.731843	0.199902	L	Y	0.041898	1.36559	X	X	N/A	N/A	N/A	N/A	1.387	1.53794	1.46052	0.048	0.005	25	16	0.079
23665	242	321	0.650085	0.451202	0.842765	0.258522	V	A	0.044947	1.46532	X	X	N/A	N/A	N/A	N/A	1.48651	1.43493	1.46049	0.104	0.031	21	19	0.164
15117	110	245	0.359507	0.539535	0.642851	0.256191	D	K	0.051416	1.67687	X	X	N/A	N/A	N/A	N/A	1.20052	1.77561	1.46002	0.091	0.072	31	13	0.139
10267	78	129	0.563306	0.757248	0.949555	0.370999	D	I	0.042561	1.38727	X	X	N/A	N/A	N/A	N/A	1.45628	1.46355	1.45991	0.062	0.008	21	18	0.105
6975	56	316	0.384024	0.387845	0.592222	0.179647	K	T	0.046471	1.51516	X	X	N/A	N/A	N/A	N/A	1.19506	1.78311	1.45977	0.01	0.007	29	8	0.014
18341	160	199	0.785238	0.689298	0.956273	0.518263	K	Q	0.054102	1.76472	X	X	N/A	N/A	N/A	N/A	1.24577	1.70811	1.45874	0.03	0.008	28	13	0.044
23852	253	255	0.351524	0.429041	0.570487	0.210078	I	P	0.048938	1.59584	X	X	N/A	N/A	N/A	N/A	1.60419	1.32594	1.45844	0.062	0.003	18	26	0.099
23373	231	326	0.686054	0.457778	0.895272	0.24856	K	T	0.044446	1.44892	X	X	N/A	N/A	N/A	N/A	1.398	1.51953	1.45749	0.125	0.001	16	21	0.215
1349	16	61	0.505946	0.248934	0.530462	0.224418	P	L	0.060554	1.97574	X	X	N/A	N/A	N/A	N/A	1.41922	1.49673	1.45746	0.029	0.021	26	20	0.03
18984	166	175	0.770683	0.40263	0.927394	0.245919	N	L	0.046362	1.51157	X	X	N/A	N/A	N/A	N/A	1.23819	1.71481	1.45714	0.015	0.01	30	15	0.026
7346	58	312	0.640266	0.437419	0.842765	0.234919	K	C	0.040687	1.32598	X	X	N/A	N/A	N/A	N/A	1.47927	1.43518	1.45706	0.016	0.007	19	20	0.028
21378	201	230	0.762499	0.614489	0.931757	0.445231	Q	E	0.046253	1.50802	X	X	N/A	N/A	N/A	N/A	1.69409	1.25212	1.45644	0.066	0.014	18	26	0.127
22261	213	321	0.498109	0.451202	0.762499	0.186813	K	A	0.041058	1.33811	X	X	N/A	N/A	N/A	N/A	1.61761	1.31117	1.45635	0.018	0.007	15	22	0.033
16881	124	128	0.53489	0.531121	0.756359	0.309652	K	K	0.044502	1.45075	X	X	N/A	N/A	N/A	N/A	1.30041	1.63064	1.45619	0.023	0.003	25	10	0.032
15434	112	325	0.556756	0.357333	0.745795	0.168294	M	T	0.047226	1.53986	X	X	N/A	N/A	N/A	N/A	1.30816	1.62094	1.45618	0.038	0.002	23	17	0.06
13341	97	187	0.415091	0.420548	0.617627	0.218012	H	V	0.047685	1.55486	X	X	N/A	N/A	N/A	N/A	1.22612	1.72914	1.45607	0.036	0.013	24	12	0.045
17505	130	165	0.523514	0.811531	0.962991	0.372054	N	I	0.046641	1.52071	X	X	N/A	N/A	N/A	N/A	1.68688	1.25669	1.45598	0.043	0.02	13	24	0.048
9971	74	207	0.758136	0.396919	0.811531	0.343524	A	T	0.044365	1.44629	X	X	N/A	N/A	N/A	N/A	1.56927	1.35055	1.45581	0.085	0.004	13	24	0.114
14988	109	263	0.673507	0.547142	0.89616	0.324489	G	I	0.042819	1.39572	X	X	N/A	N/A	N/A	N/A	1.48081	1.4304	1.45539	0.025	0.02	20	22	0.04
13598	99	120	0.410236	0.535316	0.745795	0.199758	E	V	0.043208	1.40844	X	X	N/A	N/A	N/A	N/A	1.35758	1.55992	1.45524	0.068	0.011	22	20	0.118
20082	176	313	0.454017	0.422553	0.702592	0.173979	A	A	0.039058	1.27271	X	X	N/A	N/A	N/A	N/A	1.47649	1.4328	1.45448	0.063	0.006	21	20	0.116
10446	79	162	0.61015	0.696762	0.949555	0.357358	N	R	0.044961	1.46576	X	X	N/A	N/A	N/A	N/A	1.22782	1.72136	1.4538	0.032	0.002	26	13	0.043
261	11	63	0.713467	0.664782	0.956273	0.421976	R	N	0.04884	1.59264	X	X	N/A	N/A	N/A	N/A	1.46508	1.44205	1.45352	0.104	0.067	19	18	0.141
19516	171	197	0.631771	0.488639	0.752513	0.367897	N	G	0.047199	1.53895	X	X	N/A	N/A	N/A	N/A	1.63239	1.29321	1.45293	0.02	0.003	13	29	0.024
11591	86	129	0.732731	0.757248	0.942837	0.547142	T	I	0.040137	1.30802	X	X	N/A	N/A	N/A	N/A	1.5305	1.37856	1.45255	0.038	0.016	26	21	0.065
23423	232	324	0.689528	0.436399	0.89616	0.229767	N	C	0.042249	1.37708	X	X	N/A	N/A	N/A	N/A	1.44136	1.46357	1.45242	0.047	0.006	16	20	0.077
22425	216	239	0.366225	0.771572	0.902878	0.234919	M	L	0.044833	1.46158	X	X	N/A	N/A	N/A	N/A	1.72105	1.22429	1.45158	0.026	0.01	16	21	0.05
8114	63	80	0.664782	0.727996	0.956273	0.436505	N	A	0.042791	1.39479	X	X	N/A	N/A	N/A	N/A	1.26206	1.6694	1.45151	0.03	0.027	24	11	0.044
7588	60	103	0.410236	0.17219	0.459269	0.123158	I	L	0.044827	1.46138	X	X	N/A	N/A	N/A	N/A	1.46345	1.43953	1.45144	0.073	0.014	19	13	0.104
4100	30	98	0.707327	0.231298	0.768328	0.170297	L	F	0.041161	1.34151	X	X	N/A	N/A	N/A	N/A	1.36215	1.54556	1.45096	0.021	0.001	28	18	0.039
21431	201	327	0.762499	0.436399	0.878362	0.320536	Q	T	0.041469	1.35156	X	X	N/A	N/A	N/A	N/A	1.51484	1.38968	1.45091	0.03	0.013	19	22	0.049
7753	61	84	0.248934	0.517092	0.570487	0.195539	L	K	0.049791	1.62372	X	X	N/A	N/A	N/A	N/A	1.23161	1.70894	1.45078	0.091	0.089	26	14	0.154
11088	83	114	0.489794	0.108324	0.507593	0.090525	L	F	0.036894	1.20193	X	X	N/A	N/A	N/A	N/A	1.28352	1.63943	1.4506	0.07	0.006	26	14	0.112
12387	91	130	0.294323	0.523514	0.664304	0.153533	L	N	0.041221	1.34347	X	X	N/A	N/A	N/A	N/A	1.41095	1.49079	1.45032	0.107	0.039	24	18	0.17
22398	215	319	0.196707	0.266006	0.377306	0.085407	L	T	0.036605	1.19249	X	X	N/A	N/A	N/A	N/A	1.41767	1.48368	1.4503	0.055	0	17	16	0.105
21592	203	327	0.66042	0.436399	0.831685	0.265134	V	T	0.043603	1.42135	X	X	N/A	N/A	N/A	N/A	1.43702	1.46097	1.44895	0.019	0.011	20	19	0.032
18410	160	313	0.785238	0.422553	0.920677	0.287115	K	A	0.049904	1.62742	X	X	N/A	N/A	N/A	N/A	1.14769	1.82899	1.44883	0.011	0.007	40	10	0.02
[truncated: 22,754 more rows]
