# Supplementary material for: Modifying a covarying protein–DNA interaction changes substrate preference of a site-specific endonuclease
Source: Nucleic Acids Res. 2019 Oct 11;47(20):10830–41. doi: 10.1093/nar/gkz866 (PMC6847045; doi:10.1093/nar/gkz866)
Supplement: gkz866_Supplemental_Files [file gkz866_supplemental_files.zip › Table S2.xls]

## Sheet: Table S3
substrate	WT_krel	wt_krel_er	D236E_krel	D236E_krel_er	K227Y/D236A_krel	K227Y/D236A_krel_er
AAAA	0.00386	0.000206	0.00395	0.000215	0.00302	0.000121
AAAC	0.00498	0.000278	0.0055	0.000201	0.00355	0.000222
AAAG	0.00391	7.68e-05	0.00389	8.4e-05	0.00269	6.83e-05
AAAT	0.00381	0.000148	0.00372	0.000164	0.00333	0.000193
AACA	0.00443	0.000317	0.00443	0.000237	0.00287	0.000174
AACC	0.00538	0.000253	0.00547	0.00019	0.00296	0.000244
AACG	0.00439	0.000111	0.00359	0.000129	0.00284	0.000177
AACT	0.00453	0.000247	0.00477	0.000308	0.00313	0.000233
AAGA	0.00385	9.36e-05	0.00395	0.000133	0.00295	0.000106
AAGC	0.00385	8.45e-05	0.00408	0.000238	0.00371	0.000214
AAGG	0.00407	0.000151	0.00384	0.0001	0.00296	9.39e-05
AAGT	0.00409	0.000195	0.00371	8.6e-05	0.00626	0.000304
AATA	0.00423	0.00113	0.00294	0.00053	0.00232	0.000513
AATC	0.00451	0.000466	0.00474	0.000614	0.00442	0.000415
AATG	0.00447	0.000267	0.00339	0.000452	0.00334	0.000319
AATT	0.0042	0.000525	0.00384	0.00039	0.00351	0.000576
ACAA	0.00438	0.000129	0.00386	0.000129	0.00292	0.00036
ACAC	0.00411	0.000139	0.0045	0.000218	0.00274	0.000121
ACAG	0.00434	4.88e-05	0.00386	0.000145	0.00301	6.46e-05
ACAT	0.00381	0.000182	0.00391	0.000206	0.00235	0.000167
ACCA	0.00424	0.000174	0.00397	7.26e-05	0.00286	8.89e-05
ACCC	0.00389	0.000205	0.00413	0.000147	0.0026	0.00029
ACCG	0.00432	0.000134	0.0039	5.11e-05	0.00287	0.000166
ACCT	0.0042	0.000173	0.00391	6.82e-05	0.00252	0.000376
ACGA	0.00398	0.000184	0.00395	0.000199	0.00277	8.89e-05
ACGC	0.0043	0.000155	0.00396	0.000121	0.00282	8.89e-05
ACGG	0.00437	0.000144	0.00396	9.77e-05	0.00311	5.03e-05
ACGT	0.00434	0.000194	0.00417	0.000169	0.00316	0.000138
ACTA	0.00339	0.000253	0.00374	0.000592	0.00345	0.000646
ACTC	0.00375	0.000531	0.00491	0.000835	0.003	0.00046
ACTG	0.00357	0.000286	0.00412	0.000373	0.00326	0.000219
ACTT	0.00406	0.000574	0.00398	0.000474	0.00338	0.000467
AGAA	0.00409	0.000102	0.00371	6.55e-05	0.00288	3.9e-05
AGAC	0.00427	0.000282	0.00399	0.000144	0.00314	0.000345
AGAG	0.00414	0.000132	0.00399	0.000189	0.00304	0.000144
AGAT	0.00414	0.000233	0.00357	0.000175	0.00289	0.000108
AGCA	0.0045	0.000231	0.00401	9.6e-05	0.00259	0.000281
AGCC	0.00418	0.000171	0.00445	0.00013	0.00341	0.000264
AGCG	0.00414	0.00012	0.00394	0.000241	0.00276	0.000197
AGCT	0.00388	0.000183	0.00412	0.000185	0.00316	0.000156
AGGA	0.00428	9.58e-05	0.00378	0.000101	0.00283	0.000141
AGGC	0.00409	0.000181	0.00388	3.36e-05	0.00311	0.000112
AGGG	0.00403	9.36e-05	0.00387	0.000176	0.00274	0.000127
AGGT	0.00406	0.000125	0.00393	8.95e-05	0.00294	0.000145
AGTA	0.00365	0.00036	0.00332	0.000454	0.00328	0.0004
AGTC	0.00397	0.000533	0.0036	0.000356	0.00214	0.000228
AGTG	0.00437	0.000288	0.00424	0.000284	0.0028	8.88e-05
AGTT	0.00379	0.000485	0.00425	0.000524	0.00284	0.000362
ATAA	0.00376	0.00027	0.00375	0.000179	0.00316	9e-05
ATAC	0.00455	0.000274	0.00388	0.000198	0.00326	0.00014
ATAG	0.00381	0.000118	0.00398	0.000113	0.00288	9.22e-05
ATAT	0.00362	0.000259	0.00388	0.000312	0.00301	0.000328
ATCA	0.00395	0.000337	0.00378	0.000215	0.0029	0.000247
ATCC	0.00384	0.000221	0.00395	0.000109	0.00296	0.0003
ATCG	0.00424	0.000206	0.00381	9.07e-05	0.00305	0.000208
ATCT	0.00406	0.000189	0.00401	0.000256	0.00274	0.000194
ATGA	0.0043	7.18e-05	0.00377	0.000138	0.00269	0.000111
ATGC	0.00443	0.000162	0.00425	4.96e-05	0.00288	0.000281
ATGG	0.00405	0.000145	0.00383	8.9e-05	0.00283	0.000184
ATGT	0.00432	0.000234	0.00451	0.0003	0.00303	0.000199
ATTA	0.00402	0.000633	0.00384	0.000374	0.00176	0.000642
ATTC	0.00412	0.000301	0.00395	0.000531	0.0024	0.000368
ATTG	0.00438	0.000336	0.00401	0.000207	0.00335	0.000311
ATTT	0.0037	0.000384	0.00382	0.000271	0.00254	0.00046
CAAA	0.0118	0.000396	0.014	0.000631	0.0121	0.000506
CAAC	0.0143	0.00115	0.0152	0.00158	0.0133	0.00069
CAAG	0.00456	0.000255	0.00472	0.000104	0.0113	0.000133
CAAT	0.0157	0.000515	0.0159	0.000919	0.0136	0.000745
CACA	0.0165	0.00081	0.0159	0.000775	0.0142	0.000871
CACC	0.017	0.00129	0.0171	0.000932	0.013	0.001
CACG	0.00795	0.000322	0.0123	0.000498	0.0104	0.000506
CACT	0.0165	0.000959	0.0171	0.00106	0.0139	0.000566
CAGA	0.0135	0.00057	0.00865	0.000182	0.0131	0.000338
CAGC	0.0157	0.000837	0.0149	0.000833	0.0133	0.000657
CAGG	0.00575	0.000135	0.00402	0.00021	0.0116	0.000356
CAGT	0.0139	0.000375	0.00883	0.000297	0.0131	0.000805
CATA	0.0163	0.00125	0.015	0.00166	0.0154	0.000605
CATC	0.0172	0.00159	0.017	0.00126	0.0152	0.0017
CATG	0.00944	0.000361	0.00378	0.000319	0.0113	0.000683
CATT	0.0159	0.00129	0.0151	0.00087	0.0142	0.000826
CCAA	0.00436	0.000211	0.0114	0.000195	0.00658	5.77e-05
CCAC	0.0136	0.000232	0.0154	0.000544	0.013	0.000883
CCAG	0.00405	0.00016	0.00401	8.71e-05	0.00604	9.58e-05
CCAT	0.0106	0.000559	0.0151	0.000614	0.0132	0.000375
CCCA	0.00818	0.000625	0.0121	0.000385	0.0057	0.000321
CCCC	0.0151	0.0011	0.015	0.000461	0.0117	0.000427
CCCG	0.00466	0.000135	0.00716	0.000108	0.00382	0.000231
CCCT	0.0157	0.00105	0.0164	0.000791	0.012	0.000531
CCGA	0.00432	0.000115	0.00536	0.000119	0.00817	0.000178
CCGC	0.00732	0.000258	0.0123	0.000661	0.0127	0.00037
CCGG	0.00412	8.53e-05	0.00391	0.000116	0.00609	0.000217
CCGT	0.00512	0.000369	0.00701	0.000263	0.0112	0.00042
CCTA	0.00901	0.000519	0.0085	0.000524	0.0113	0.000574
CCTC	0.0174	0.00155	0.0159	0.00128	0.015	0.000703
CCTG	0.00459	0.000167	0.00416	0.000371	0.00813	0.000316
CCTT	0.0118	0.000977	0.0142	0.000734	0.0127	0.000623
CGAA	0.00472	0.000177	0.00545	0.000194	0.0109	0.000135
CGAC	0.0129	0.000249	0.0152	0.000768	0.0133	0.000616
CGAG	0.0042	8.12e-05	0.00407	9.04e-05	0.00525	0.000172
CGAT	0.00414	0.000129	0.00418	0.000348	0.00659	0.000114
CGCA	0.0126	0.000633	0.0153	0.000735	0.011	0.000489
CGCC	0.0153	0.000889	0.0159	0.000958	0.0123	0.000474
CGCG	0.00451	0.000115	0.00822	0.000228	0.00412	0.000179
CGCT	0.0143	0.000855	0.0153	0.000715	0.00961	0.000532
CGGA	0.00589	0.000208	0.00494	9.56e-05	0.00586	0.00015
CGGC	0.0118	0.000514	0.0126	0.000493	0.0112	0.000487
CGGG	0.00412	0.000117	0.00374	6.7e-05	0.00471	0.000116
CGGT	0.00773	0.000129	0.00648	0.000326	0.0124	0.000369
CGTA	0.0157	0.000741	0.0141	0.000528	0.0133	0.000703
CGTC	0.0183	0.000896	0.0165	0.00112	0.0158	0.000873
CGTG	0.00528	0.000221	0.0044	0.00017	0.00844	0.000444
CGTT	0.015	0.000777	0.0142	0.000797	0.0139	0.000593
CTAA	0.00415	0.000122	0.0046	0.000169	0.00342	0.000144
CTAC	0.00685	0.000598	0.0108	0.000188	0.00357	0.000441
CTAG	0.00407	0.000238	0.00394	0.000103	0.00338	4.36e-05
CTAT	0.00487	0.000292	0.00625	0.000317	0.00363	0.000322
CTCA	0.00508	0.000197	0.0061	7.89e-05	0.00335	0.000132
CTCC	0.00573	0.000308	0.00585	9.33e-05	0.00245	0.000217
CTCG	0.00434	2.66e-05	0.00411	0.000196	0.00286	0.000137
CTCT	0.00523	0.000149	0.00522	8.77e-05	0.00277	0.000175
CTGA	0.00416	0.00016	0.00407	0.000139	0.00326	0.000151
CTGC	0.00418	0.000158	0.00567	0.000154	0.00384	0.000316
CTGG	0.00424	0.0003	0.00391	0.000194	0.00305	0.00015
CTGT	0.00353	0.000279	0.00391	0.000269	0.0044	0.000243
CTTA	0.00442	0.000119	0.00393	0.000473	0.004	0.000485
CTTC	0.00995	0.000506	0.00694	0.000408	0.00365	0.000497
CTTG	0.00375	0.000313	0.00385	0.000626	0.00329	0.000308
CTTT	0.00541	0.000379	0.00523	0.000405	0.00305	0.000373
GAAA	0.00408	0.000146	0.00391	0.000114	0.00293	0.000197
GAAC	0.00409	0.000158	0.00406	9.44e-05	0.00257	0.000114
GAAG	0.00406	0.000126	0.00397	7.73e-05	0.00286	9.41e-05
GAAT	0.00404	0.000106	0.00386	8.31e-05	0.00267	0.000182
GACA	0.00399	8.31e-05	0.00403	5.12e-05	0.00279	0.000139
GACC	0.00361	0.000381	0.00408	0.000285	0.0027	0.000194
GACG	0.00403	9.52e-05	0.004	0.000111	0.00297	4.89e-05
GACT	0.00394	0.000226	0.00372	0.000158	0.00304	0.000253
GAGA	0.00395	8.04e-05	0.00399	3.18e-05	0.00278	6.85e-05
GAGC	0.00416	7.74e-05	0.00378	6.32e-05	0.00293	8.16e-05
GAGG	0.00408	2.03e-05	0.00401	6.24e-05	0.00285	0.00014
GAGT	0.00407	0.000117	0.00399	7.72e-05	0.00286	0.000129
GATA	0.00451	0.000103	0.00374	0.00031	0.00229	0.000332
GATC	0.00391	0.000382	0.00349	0.000312	0.00268	0.000701
GATG	0.00391	0.000188	0.00372	0.000152	0.00288	7.34e-05
GATT	0.00373	0.000399	0.00419	0.000352	0.00285	0.000461
GCAA	0.00405	8.11e-05	0.00373	6.69e-05	0.00299	0.000162
GCAC	0.00416	7.21e-05	0.00381	0.000263	0.00305	0.000154
GCAG	0.00409	0.000118	0.00392	8.08e-05	0.00287	6.57e-05
GCAT	0.00417	0.000142	0.0038	0.00015	0.00271	5.04e-05
GCCA	0.00426	0.000229	0.0039	7.74e-05	0.00296	0.000128
GCCC	0.00411	0.0002	0.00389	0.000196	0.0028	0.000207
GCCG	0.0043	0.000149	0.00383	9.1e-05	0.00299	7.73e-05
GCCT	0.00393	0.000433	0.00395	0.000239	0.00258	0.000168
GCGA	0.00431	0.000147	0.00395	7.09e-05	0.00319	9.34e-05
GCGC	0.00415	0.000106	0.00397	7.41e-05	0.00282	0.000133
GCGG	0.00429	0.000144	0.00398	5.82e-05	0.0031	4.14e-05
GCGT	0.00409	0.000103	0.00413	7.61e-05	0.00281	0.00015
GCTA	0.00387	0.000184	0.00417	8.03e-05	0.00299	0.000247
GCTC	0.00404	0.000431	0.00403	0.000612	0.00249	0.000692
GCTG	0.00453	0.000183	0.00413	0.000129	0.00295	0.000296
GCTT	0.00389	0.000131	0.00466	0.000285	0.00271	0.000434
GGAA	0.00404	0.000105	0.00402	0.000125	0.00296	0.000106
GGAC	0.00404	0.000203	0.00398	0.000166	0.00265	0.000169
GGAG	0.00415	6.6e-05	0.00404	5.31e-05	0.00297	7.81e-05
GGAT	0.00384	0.00011	0.00398	0.000121	0.0031	9.98e-05
GGCA	0.00416	0.000124	0.00403	0.000153	0.00301	0.000123
GGCC	0.00415	0.00022	0.00409	0.00012	0.00298	0.000232
GGCG	0.00428	0.000114	0.00384	0.000157	0.00286	0.000173
GGCT	0.00403	0.00014	0.0037	0.000242	0.00311	0.000287
GGGA	0.00405	5.27e-05	0.00384	8.42e-05	0.00295	0.000108
GGGC	0.0041	8.51e-05	0.00398	8.7e-05	0.003	9.06e-05
GGGG	0.00425	5.32e-05	0.00392	0.000112	0.00279	7.85e-05
GGGT	0.00419	8.08e-05	0.00388	7.15e-05	0.0029	3.65e-05
GGTA	0.00391	0.000194	0.00417	0.000168	0.00309	0.00024
GGTC	0.00432	0.000291	0.00387	0.000405	0.00309	8.76e-05
GGTG	0.00403	0.000147	0.00422	0.000158	0.00312	0.000117
GGTT	0.0041	0.000134	0.00403	0.000198	0.00308	0.000255
GTAA	0.00421	7.7e-05	0.0037	0.000119	0.00272	0.000108
GTAC	0.00409	0.000168	0.00401	0.000304	0.00283	5.52e-05
GTAG	0.00411	0.000154	0.00386	7.04e-05	0.00291	0.000119
GTAT	0.00404	0.000237	0.00375	0.000145	0.00281	0.000246
GTCA	0.00409	0.000151	0.00388	0.000125	0.00293	0.000219
GTCC	0.00418	9.57e-05	0.00401	0.000196	0.00301	0.000159
GTCG	0.00424	6.25e-05	0.00387	8.64e-05	0.00293	0.000121
GTCT	0.00431	6.94e-05	0.00414	0.000134	0.0029	0.000121
GTGA	0.0041	0.000136	0.00388	6.32e-05	0.00298	0.000114
GTGC	0.00431	0.000184	0.00394	0.000226	0.00274	0.00018
GTGG	0.00425	8.64e-05	0.004	0.000148	0.00302	0.0001
GTGT	0.00423	0.000201	0.00401	0.00017	0.00285	0.000169
GTTA	0.00409	0.000136	0.00389	0.00047	0.00275	0.000377
GTTC	0.00423	0.000275	0.00359	0.000405	0.00277	0.000211
GTTG	0.00421	0.00014	0.00401	0.000318	0.00268	0.000408
GTTT	0.00374	0.000162	0.00349	0.000209	0.00257	0.000244
TAAA	0.00658	0.000193	0.0122	0.000485	0.0131	0.000736
TAAC	0.0153	0.00134	0.0146	0.00141	0.0137	0.00177
TAAG	0.0042	0.00029	0.00398	0.000131	0.0109	0.00035
TAAT	0.0101	0.000189	0.0159	0.000888	0.0137	0.000859
TACA	0.0153	0.000609	0.0149	0.00124	0.0135	0.00072
TACC	0.0175	0.00163	0.0152	0.00122	0.0152	0.000891
TACG	0.00479	0.000169	0.0098	0.000479	0.0107	0.000515
TACT	0.0169	0.00109	0.0146	0.00111	0.0156	0.000923
TAGA	0.00458	0.000313	0.00405	0.000256	0.0114	0.00037
TAGC	0.00627	0.000424	0.00474	0.000185	0.0122	0.000349
TAGG	0.00418	0.000106	0.0039	0.000166	0.00923	0.000187
TAGT	0.00516	0.00023	0.00444	0.000298	0.0122	0.000355
TATA	0.0103	0.000715	0.00793	0.000709	0.00999	0.00112
TATC	0.0159	0.000813	0.0122	0.000806	0.0155	0.000663
TATG	0.00392	0.000307	0.00371	0.000296	0.0122	0.000501
TATT	0.00652	0.000351	0.0125	0.000525	0.0134	0.00105
TCAA	0.00421	0.000125	0.00747	0.000317	0.00545	7.68e-05
TCAC	0.0117	0.000425	0.0151	0.000375	0.013	0.000514
TCAG	0.00399	0.000156	0.00401	8.01e-05	0.00397	6.93e-05
TCAT	0.00758	0.000191	0.0142	0.000806	0.0128	0.000621
TCCA	0.00633	0.00026	0.0122	0.00022	0.00437	0.000262
TCCC	0.0147	0.0016	0.0149	0.000629	0.00873	0.000395
TCCG	0.00409	0.000102	0.00434	0.000165	0.00314	0.000256
TCCT	0.0143	0.00126	0.0136	0.000586	0.00958	0.000694
TCGA	0.00434	8.08e-05	0.00396	0.000227	0.00558	0.00019
TCGC	0.00444	0.000271	0.00497	0.000168	0.0114	0.000176
TCGG	0.00409	7.35e-05	0.00376	7.26e-05	0.00408	0.000143
TCGT	0.00458	0.000246	0.00424	0.000228	0.0091	0.000663
TCTA	0.00625	0.000246	0.00562	0.000301	0.0111	0.000702
TCTC	0.0155	0.000754	0.0161	0.000577	0.0124	0.000971
TCTG	0.00448	0.00025	0.0033	0.000217	0.00687	0.000205
TCTT	0.00869	0.000461	0.0101	0.000558	0.0109	0.00041
TGAA	0.00414	0.000164	0.004	0.000128	0.0055	0.000253
TGAC	0.00629	9.76e-05	0.00995	0.000382	0.00913	0.000377
TGAG	0.00419	0.000175	0.00393	0.000211	0.00386	0.000114
TGAT	0.00419	0.000251	0.00422	0.000175	0.0114	0.000249
TGCA	0.00569	0.000173	0.00952	0.000284	0.00627	0.000457
TGCC	0.00779	0.000345	0.0119	0.000103	0.00744	0.000338
TGCG	0.00431	0.000181	0.00378	0.00014	0.00501	0.000125
TGCT	0.00588	0.000313	0.0114	0.000539	0.00886	0.000513
TGGA	0.0038	0.000206	0.004	0.000177	0.00542	0.000161
TGGC	0.00412	0.00015	0.00385	0.000199	0.00722	0.000157
TGGG	0.00398	0.000149	0.00383	5.48e-05	0.00296	0.00012
TGGT	0.00467	0.000318	0.00403	0.000256	0.00912	0.000328
TGTA	0.00604	0.00022	0.0042	0.000353	0.00731	0.000429
TGTC	0.00772	0.000431	0.00618	0.000441	0.0106	0.000349
TGTG	0.00521	0.000313	0.00408	0.00032	0.00792	0.000269
TGTT	0.00649	0.000298	0.00454	0.000157	0.0119	0.000177
TTAA	0.00407	0.000188	0.00377	0.000133	0.00312	0.000117
TTAC	0.00591	0.000216	0.00871	0.000413	0.00619	0.000363
TTAG	0.00382	5.87e-05	0.00394	0.000116	0.00298	6.51e-05
TTAT	0.0042	0.000382	0.00445	0.000219	0.0068	0.000317
TTCA	0.00433	0.000118	0.00454	0.000232	0.00279	9.93e-05
TTCC	0.00501	0.000384	0.00725	0.000197	0.00395	0.000263
TTCG	0.00407	0.000241	0.00392	0.000151	0.00259	0.000138
TTCT	0.00481	0.000127	0.00577	0.000126	0.0043	9.63e-05
TTGA	0.00393	0.000146	0.00391	0.000204	0.00303	9.09e-05
TTGC	0.00398	0.000252	0.00437	0.000254	0.00523	0.000193
TTGG	0.00426	9.27e-05	0.00346	0.000171	0.00301	0.000227
TTGT	0.00394	0.000432	0.00428	0.000352	0.00616	0.000179
TTTA	0.00403	0.000176	0.0042	0.000559	0.00365	0.000574
TTTC	0.00508	0.000174	0.00536	0.000254	0.00705	0.000242
TTTG	0.00421	8.13e-05	0.00387	8.08e-05	0.00311	0.000103
TTTT	0.00496	0.000422	0.00381	0.000261	0.00371	0.000349
